# Supplementary material for: Are patients with a nasally placed feeding tube at risk of potential drug-drug interactions? A multicentre cross-sectional study
Source: PLoS One. 2019 Jul 31;14(7):e0220248. doi: 10.1371/journal.pone.0220248 (PMC6668811; doi:10.1371/journal.pone.0220248)
Supplement: S1 Table — Patients’ data on admission and discharge. (XLSX) [file pone.0220248.s001.xlsx]

## Sheet: Sheet1
Patient	Hospital	Type_Prescription	Clinical Ward	Admission_Period	Gender	State	Race	Marital_status	Schooling	CID10_Admission	Myocardial infarction_Admission	Congestive heart failure_Admission	Peripheral vascular disease / arterial hypertension_Admission	Cerebrovascular disease_Admission	Dementia_Admission	Chronic lung disease_Admission	Connective tissue disease_Admission	Ulcer_Admission	Chronic liver disease / cirrhosis_Admission	Diabetes withouth complication_Admission	Hemiplegia or paraplegia_Admission	Severe or moderate kidney disease_Admission	Diabetes with complication_Admission	Tumour_Admission	Leukemia_Admission	Lymphoma_Admission	Severe or moderate liver disease_Admission	Malignant tumor or metastasis_Admission	AIDS / HIV_Admission	PCS_Admission	Level of consciousness_Admission	Myocardial infarction_Discharge	Congestive heart failure_Discharge	Peripheral vascular disease / arterial hypertension_Discharge	Cerebrovascular disease_Discharge	Dementia_Discharge	Chronic lung disease_Discharge	Connective tissue disease_Discharge	Ulcer_Discharge	Chronic liver disease / cirrhosis_Discharge	Diabetes withouth complication_Discharge	Hemiplegia or paraplegia_Discharge	Severe or moderate kidney disease_Discharge	Diabetes with complication_Discharge	Tumour_Discharge	Leukemia_Discharge	Lymphoma_Discharge	Severe or moderate liver disease_Discharge	Malignant tumor or metastasis_Discharge
1	HCA	Handwritten	Nephrology	Evening	Female	Acre	Caucasian	Married	Incomplete elementary school	N 18	No	No	No	No	No	No	No	No	No	Yes	No	No	No	No	No	No	No	No	No	Minimal care	Alert	No	No	No	No	No	No	No	No	No	Yes	No	No	No	No	No	No	No	No
2	HCA	Handwritten	Geriatrics	Afternoon	Male	Acre	Caucasian	Married	Nível superior completo	K65.0	No	No	No	No	No	No	No	No	No	No	No	Yes	Yes	No	No	No	No	No	No	High-dependency care	Alert	No	No	No	No	No	No	No	No	No	No	No	Yes	Yes	No	No	No	No	No
3	HCA	Handwritten	Oncology	Morning	Male	Acre	Caucasian	Married	Ensino fundamental completo	C44	No	No	No	No	No	No	No	No	No	No	No	No	No	No	No	No	No	No	No	Intermediate Care	Alert	No	No	No	No	No	No	No	No	No	No	No	No	No	No	No	No	No	No
4	HCA	Handwritten	General clinic	Afternoon	Female	Acre	NR/NS	Married	No, mas sabe ler e escrever	G80.0	No	No	No	No	No	No	No	No	No	No	No	No	No	No	No	No	No	No	No	High-dependency care	Confused	No	No	No	No	No	No	No	No	No	No	No	No	No	No	No	No	No	No
5	HCA	Handwritten	Other (specify)	Morning	Male	Acre	Caucasian	Married	Nível superior incompleto	K20	No	No	No	No	No	No	No	No	No	No	No	No	No	No	No	No	No	Yes	No	Intermediate Care	Alert	No	No	No	No	No	No	No	No	No	No	No	No	No	No	No	No	No	No
6	HCA	Handwritten	Other (specify)	Morning	Female	Acre	Black	Not married	No, mas sabe ler e escrever	R17	No	No	No	No	No	No	No	No	No	Yes	No	No	No	No	No	No	No	No	No	Minimal care	Confused	No	No	No	No	No	No	No	No	No	Yes	No	No	No	No	No	No	No	No
8	HCA	Handwritten	General clinic	Morning	Female	Acre	Black	Married	Nível superior completo	N18	No	No	No	No	No	No	No	No	No	No	No	No	No	No	No	No	No	No	No	Intermediate Care	Alert	No	No	No	No	No	No	No	No	No	No	No	No	No	No	No	No	No	No
9	HCA	Handwritten	General clinic	Evening	Female	Acre	Black	Not married	Nível superior incompleto	N18.0	No	No	No	No	No	No	No	No	No	No	No	No	Yes	No	No	No	No	No	No	Minimal care	Alert	No	No	No	No	No	No	No	No	No	No	No	No	Yes	No	No	No	No	No
10	HCA	Handwritten	Other (specify)	Afternoon	Female	Acre	Caucasian	Not married	Ensino médio completo	N82	No	No	No	No	No	No	No	No	No	No	No	No	No	Yes	No	No	No	No	No	Minimal care		No	No	No	No	No	No	No	No	No	No	No	No	No	No	No	No	No	No
14	HCA	Handwritten	Geriatrics	Afternoon	Female	Acre	Brown	Widower	Incomplete elementary school	N18.0	No	No	No	No	No	Yes	No	No	No	No	No	No	Yes	No	No	No	No	No	No	Intermediate Care	Confused	No	No	No	No	No	Yes	No	No	No	No	No	No	Yes	No	No	No	No	No
15	HCA	Handwritten	Geriatrics	Afternoon	Female	Acre	Black		No	I 69	No	No	No	No	Yes	No	No	Yes	No	No	No	No	No	No	No	No	No	No	No	High-dependency care	Pain response	No	No	No	No	Yes	No	No	Yes	No	No	No	No	No	No	No	No	No	No
16	HCA	Handwritten	General clinic	Afternoon	Male	Acre	Caucasian	Married	Ensino fundamental completo	I69	No	No	No	No	No	No	No	No	No	No	No	No	No	No	No	No	No	No	No	High-dependency care	Confused	No	No	No	No	No	No	No	No	No	No	No	No	No	No	No	No	No	No
17	HCA	Handwritten	General clinic	Afternoon	Female	Acre	Black	Not married	Incomplete elementary school	J44.1	No	No	No	No	No	No	No	No	No	No	No	No	No	No	No	No	No	No	No	Intermediate Care	Alert	No	No	No	No	No	No	No	No	No	No	No	No	No	No	No	No	No	No
18	HCA	Handwritten	Geriatrics	Morning	Female	Acre	Caucasian	Widower	Nível superior completo	D50	No	No	No	No	No	No	No	No	No	No	No	No	No	No	No	No	No	No	No	High-dependency care	Confused	No	No	No	No	No	No	No	No	No	No	No	No	No	No	No	No	No	No
20	HCA	Handwritten	General clinic	Afternoon	Male	Acre	Caucasian	Not married	Ensino médio incompleto	S12.2	No	No	No	No	No	No	No	No	No	No	No	No	No	No	No	No	No	No	No	Semi-intensive care	Alert	No	No	No	No	No	No	No	No	No	No	No	No	No	No	No	No	No	No
21	HCA	Handwritten	General clinic	Morning	Male	Acre	Brown	Not married	Ensino médio incompleto	S09.0	No	No	No	No	No	No	No	No	No	No	No	No	No	No	No	No	No	No	No	High-dependency care	Alert	No	No	No	No	No	No	No	No	No	No	No	No	No	No	No	No	No	No
23	HCA	Handwritten	Geriatrics	Afternoon	Female	Acre	Black	Separated / divorced	Incomplete elementary school	I.50	No	No	No	No	No	No	No	No	No	No	No	No	No	No	No	No	Yes	No	No	Intermediate Care	Confused	No	No	No	No	No	No	No	No	No	No	No	No	No	No	No	No	Yes	No
24	HCA	Handwritten	Oncology	Afternoon	Male	Acre	Caucasian	Married	No, mas sabe ler e escrever	C32	No	No	No	No	No	No	No	No	No	No	No	No	No	No	No	No	No	Yes	No	Intermediate Care	Alert	No	No	No	No	No	No	No	No	No	No	No	No	No	No	No	No	No	Yes
25	HCA	Handwritten	Geriatrics	Evening	Female	Acre	Caucasian	Widower	Nível superior completo	F00	No	No	No	No	No	No	No	No	No	Yes	No	Yes	No	No	No	No	No	No	No	Intermediate Care	Confused	No	No	No	No	No	No	No	No	No	Yes	No	Yes	No	No	No	No	No	No
29	HCA	Handwritten	Geriatrics	Morning	Male	Acre	Black	Widower	Incomplete elementary school	F03	No	No	No	No	No	No	No	Yes	No	No	No	No	No	No	No	No	No	No	No	Intermediate Care	Confused	No	No	No	No	No	No	No	Yes	No	No	No	No	No	No	No	No	No	No
30	HCA	Handwritten	Other (specify)	Morning	Male	Acre	Black	Widower	Ensino fundamental completo	C14.0	No	No	No	No	No	No	No	No	No	No	No	No	No	No	No	No	No	Yes	No	Minimal care	Alert	No	No	No	No	No	No	No	No	No	No	No	No	No	No	No	No	No	Yes
33	HCA	Handwritten	Other (specify)		Female	Acre	Black	Widower	Ensino fundamental completo	K81	No	No	Yes	No	No	No	No	No	No	No	No	No	No	No	No	No	No	No	No	Intermediate Care	Alert	No	No	Yes	No	No	No	No	No	No	No	No	No	No	No	No	No	No	No
34	HCA	Handwritten	Other (specify)	Morning	Male	Acre	Caucasian	Married	No	C44.0	No	No	No	No	No	No	No	No	No	No	No	No	Yes	No	No	No	No	No	No	High-dependency care	Alert	No	No	No	No	No	No	No	No	No	No	No	No	No	No	No	No	No	No
35	HCA	Handwritten	Nephrology	Evening	Male	Acre	Black	Married		N18.0	No	No	No	No	No	No	No	No	No	No	No	No	No	No	No	No	No	No	No	Intermediate Care	Alert	No	No	No	No	No	No	No	No	No	No	No	No	No	No	No	No	No	No
38	HCA	Handwritten	Geriatrics	Afternoon	Male	Acre		Married	Ensino médio incompleto	J44.1	No	No	No	No	No	No	No	No	No	No	No	No	No	No	No	No	No	No	No		Alert	No	No	No	No	No	No	No	No	No	No	No	No	No	No	No	No	No	No
41	HCA	Handwritten	Neurology	Afternoon	Female	Acre	Black	Not married	Ensino médio incompleto	T90	No	No	No	No	No	No	No	Yes	No	No	No	No	No	No	No	No	No	No	No	High-dependency care	Confused	No	No	No	No	No	No	No	No	No	No	No	No	No	No	No	No	No	No
43	HCA	Handwritten	Oncology	Evening	Male	Acre				C61	No	No	No	No	No	No	No	No	No	No	No	No	No	No	No	No	No	Yes	No	High-dependency care	Confused	No	No	No	No	No	No	No	No	No	No	No	No	No	No	No	No	No	No
44	HCA	Handwritten	Immunology	Morning	Female	Acre	Indigenous	Not married	No	M32.1	No	No	No	No	No	No	No	No	No	No	No	No	No	No	No	No	No	No	No	Intermediate Care	Alert	No	No	No	No	No	No	No	No	No	No	No	No	No	No	No	No	No	No
46	HCA	Handwritten	Other (specify)	Morning	Male	Acre	Caucasian	Married	Nível superior incompleto	C16.8	No	No	No	No	No	No	No	No	No	No	No	No	No	Yes	No	No	No	No	No	Intermediate Care	Alert	No	No	No	No	No	No	No	No	No	No	No	No	No	Yes	No	No	No	No
47	HCA	Handwritten	Oncology	Afternoon	Female	Acre		Separated / divorced	Ensino médio incompleto	C02.9	No	No	No	No	No	No	No	No	No	No	No	No	No	No	No	No	No	No	No	High-dependency care		No	No	No	No	No	No	No	No	No	No	No	No	No	No	No	No	No	No
48	HCA	Handwritten	Oncology	Morning	Male	Acre	Black	Married	Ensino médio completo	C16.6	No	No	No	No	No	No	No	No	No	No	No	No	No	No	No	No	No	Yes	No	Intermediate Care	Alert	No	No	No	No	No	No	No	No	No	No	No	No	No	No	No	No	No	Yes
49	HCA	Handwritten	Other (specify)	Morning	Male	Acre	Caucasian	Married	Nível superior completo	C16.6	No	No	No	No	No	No	No	No	No	No	No	No	Yes	No	No	No	No	No	No	Minimal care	Alert	No	No	No	No	No	No	No	No	No	No	No	No	Yes	No	No	No	No	No
50	HCA	Handwritten	Neurology	Evening	Female	Acre	Caucasian	Married	Ensino médio incompleto	S06.5	No	No	No	No	No	No	No	No	No	No	No	No	No	No	No	No	No	No	No	Intermediate Care	Alert	No	No	No	No	No	No	No	No	No	No	No	No	No	No	No	No	No	No
51	HCA	Handwritten	Neurology	Afternoon	Female	Acre	Brown			S12.0	No	No	No	No	No	No	No	No	No	No	No	No	No	No	No	No	No	No	No	High-dependency care	Alert	No	No	No	No	No	No	No	No	No	No	No	No	No	No	No	No	No	No
52	HCA	Handwritten	General clinic	Afternoon	Female	Acre	Caucasian	Companion	Incomplete elementary school	M32.1	No	No	No	No	No	No	No	No	No	No	No	No	No	No	No	No	No	No	No	Intermediate Care	Alert	No	No	No	No	No	No	No	No	No	No	No	No	No	No	No	No	No	Yes
53	HCA	Handwritten	Oncology	Afternoon	Female	Acre	Brown	Separated / divorced	Incomplete elementary school	C71.0	No	No	No	No	No	No	No	No	No	No	No	No	No	No	No	No	No	Yes	No	High-dependency care	Confused	No	No	No	No	No	No	No	No	No	No	No	No	No	No	No	No	No	Yes
55	HCA	Handwritten	Geriatrics	Afternoon	Male	Acre	Black	Widower	No, mas sabe ler e escrever	J15	No	No	No	No	No	No	No	Yes	No	No	No	No	No	No	No	No	No	No	No	High-dependency care	Alert	No	No	No	No	Yes	No	No	Yes	No	No	No	No	No	No	No	No	No	No
56	HCA	Handwritten	Oncology	Evening	Female	Acre				C32.1	No	No	No	No	No	No	No	No	No	No	No	No	No	No	No	No	No	Yes	No	Intermediate Care	Alert	No	No	No	No	No	No	No	No	No	No	No	No	No	No	No	No	No	Yes
57	HCA	Handwritten	Other (specify)	Morning	Female	Acre	Black			K63	No	No	No	No	No	No	No	No	No	No	No	No	No	Yes	No	No	No	No	No	Minimal care	Alert	No	No	No	No	No	No	No	No	No	No	No	No	No	No	No	No	No	No
58	HCA	Handwritten	General clinic	Afternoon	Male	Acre		Married	Nível superior incompleto	J15	No	No	No	No	No	No	No	No	No	Yes	No	No	No	No	No	No	No	No	No	Minimal care	Alert	No	No	No	No	No	No	No	No	No	Yes	No	No	No	No	No	No	No	No
59	HCA	Handwritten	Other (specify)	Afternoon	Male	Acre		Not married		C16.6	No	No	No	No	No	No	No	No	No	No	No	No	No	No	No	No	No	Yes	No	Minimal care	Alert	No	No	No	No	No	No	No	No	No	No	No	No	No	No	No	No	No	No
60	HCA	Handwritten	Oncology	Evening	Female	Acre	Caucasian	Married	Ensino médio incompleto	C50.0	No	No	No	No	No	No	No	No	No	No	No	No	No	No	No	No	No	No	No	High-dependency care	Confused	No	No	No	No	No	No	No	No	No	No	No	No	No	No	No	No	No	No
62	HCA	Handwritten	Geriatrics	Afternoon	Male	Acre				E44	No	No	No	No	Yes	No	No	Yes	No	No	No	No	No	No	No	No	No	No	No	High-dependency care	Confused	No	No	No	No	Yes	No	No	Yes	No	No	No	No	No	No	No	No	No	No
63	HCA	Handwritten	Neurology	Morning	Male	Acre	Black			T90.0	No	No	No	No	No	No	No	No	No	No	No	No	No	No	No	No	No	No	No	Intermediate Care	Alert	No	No	No	No	No	No	No	No	No	No	No	No	No	No	No	No	No	No
65	HCA	Handwritten	Geriatrics	Morning	Male	Acre	Brown	Married		J15	No	No	No	No	No	No	No	No	No	No	No	No	No	No	No	No	No	No	No	High-dependency care	Confused	No	No	No	No	No	No	No	No	No	No	No	No	No	No	No	No	No	No
67	HGF	Handwritten	General clinic	Evening	Male	Ceará	Brown	Separated / divorced	Ensino médio incompleto	Endorcadite Infecciosa de Valva Mitral	No	No	No	No	No	Yes	No	No	No	No	No	No	No	No	No	No	No	No	No	Intensive Care	Pain response	No	No	No	No	No	Yes	No	No	No	No	No	No	No	No	No	No	No	No
68	HGF	Handwritten	General clinic	Evening	Male	Ceará	Brown	Married	Incomplete elementary school	MIASTENIA GRAVIS	No	No	No	No	No	No	No	No	No	No	No	No	No	No	No	No	No	No	No	Intensive Care	Confused	No	No	No	No	No	No	No	No	No	No	No	No	No	No	No	No	No	No
69	HGF	Handwritten	General clinic	Evening	Female	Ceará	Caucasian	Not married	Incomplete elementary school	ESCLERODERMIA	No	No	No	No	No	No	No	No	No	No	No	No	No	No	No	No	No	No	No	Intermediate Care	Alert	No	No	No	No	No	No	No	No	No	No	No	No	No	No	No	No	No	No
70	HGF	Handwritten	General clinic	Evening	Female	Ceará	Brown	Widower	Incomplete elementary school	ACIDENTE VASCULAR ENCEFALICO	Yes	Yes	Yes	Yes	No	No	No	No	No	Yes	No	No	No	No	No	No	No	No	No	High-dependency care	Confused	Yes	Yes	Yes	Yes	No	No	No	No	No	Yes	No	No	No	No	No	No	No	No
71	HGF	Handwritten	General clinic	Morning	Female	Ceará	Brown	Married	No	ACIDENTE VASCULAR ENCEFALICO	No	No	No	Yes	No	No	No	No	No	No	No	No	No	No	No	No	No	No	No	High-dependency care	Pain response	No	No	No	Yes	No	No	No	No	No	No	No	No	No	No	No	No	No	No
72	HGF	Handwritten	Other (specify)	Morning	Male	Ceará	Black	Married	No	ACIDENTE VASCULAR ENCEFALICO	No	No	Yes	Yes	No	No	No	No	No	No	No	No	No	No	No	No	No	No	No	Intermediate Care	Alert	No	No	Yes	Yes	No	No	No	No	No	No	No	No	No	No	No	No	No	No
73	HGF	Handwritten	General clinic	Evening	Male	Ceará	Caucasian	Married	Ensino médio completo	sindrome de guillain barre	No	No	No	No	No	No	No	No	No	No	No	No	No	No	No	No	No	No	No	Intensive Care	Pain response	No	No	No	No	No	No	No	No	No	No	No	No	No	No	No	No	No	No
74	HGF	Handwritten	General clinic	Evening	Female	Ceará	Caucasian	Married	No	PO DE AMPUTAÇÃO DE SUPRA PATELAR	No	No	Yes	No	No	No	No	No	No	No	No	No	No	No	No	No	No	No	No	Semi-intensive care	Confused	No	No	Yes	No	No	No	No	No	No	No	No	No	No	No	No	No	No	No
75	HGF	Handwritten	General clinic	Afternoon	Male	Ceará	Brown	Married	Incomplete elementary school	PARKINSON PRÉVIO	Yes	No	Yes	No	No	No	No	No	No	Yes	No	No	No	No	No	No	No	No	No	Intermediate Care	Confused	Yes	No	Yes	No	No	No	No	No	No	Yes	No	No	No	No	No	No	No	No
76	HGF	Handwritten	General clinic	Afternoon	Male	Ceará	Brown	Married	Incomplete elementary school	ENDOCARDITE DE VÁLVULA DE EUSTÁQUIO? ENDOFLEBITE?	No	No	No	No	No	No	No	No	No	No	No	No	No	No	No	No	No	No	No	High-dependency care	Confused	No	No	No	No	No	No	No	No	No	No	No	No	No	No	No	No	No	No
77	HGF	Handwritten	Neurology	Afternoon	Female	Ceará	Brown	Married	Incomplete elementary school	Doença do neurônio motor - ELA? Estenose cervical?	No	No	No	No	No	No	No	No	No	No	No	No	No	No	No	No	No	No	No	High-dependency care	Alert	No	No	No	No	No	No	No	No	No	No	No	No	No	No	No	No	No	No
78	HGF	Handwritten	General clinic	Morning	Male	Ceará	Caucasian	Not married	Nível superior incompleto	IRA EM HD, ROBDOMIÓLISE	No	No	No	No	No	No	No	No	No	No	No	No	No	No	No	No	No	No	No	Intermediate Care	Alert	No	No	No	No	No	No	No	No	No	No	No	No	No	No	No	No	No	No
79	HGF	Handwritten	Hematology		Male	Ceará	Brown	Not married	Incomplete elementary school	LEUCEMIA, LINFOMA LINFOBLÁSTO DE CÉLULA T ESTÁDIO IV X B.	No	No	No	No	No	No	No	No	No	No	No	No	No	No	No	Yes	No	No	No	Intensive Care	Unconscious	No	No	No	No	No	No	No	No	No	No	No	No	No	No	Yes	Yes	No	No
80	HCFMRP-USP	Electronic	Gastroenterology	Afternoon	Female	São Paulo	Caucasian	Separated / divorced	Incomplete elementary school	R18 ascite	No	No	Yes	No	No	No	No	No	Yes	Yes	No	No	No	Yes	No	No	No	No	No	High-dependency care	Confused	No	No	Yes	No	No	No	No	No	Yes	Yes	No	No	No	No	No	No	No	No
81	HCFMRP-USP	Electronic	Neurology	Afternoon	Female	São Paulo	Caucasian	Not married	Ensino fundamental completo	G048 outras encefalites, mielites e encafalo-mielites	No	No	No	No	No	No	No	No	No	No	No	No	No	No	No	No	No	No	No	High-dependency care	Alert	No	No	No	No	No	No	No	No	No	No	No	No	No	No	No	No	No	No
82	HCFMRP-USP	Electronic	Gastroenterology	Afternoon	Female	São Paulo	Caucasian	Married	No, mas sabe ler e escrever	B182 hepatite viral crônica C	No	No	Yes	No	No	No	No	No	Yes	No	No	No	No	No	No	No	No	No	No	High-dependency care	Alert	No	No	Yes	No	No	No	No	No	Yes	No	No	No	No	No	No	No	No	No
83	HCFMRP-USP	Electronic	Geriatrics	Evening	Male	São Paulo	Caucasian	Separated / divorced	Ensino fundamental completo	I219 infarto agudo do miocardio NE	Yes	No	No	No	No	No	No	No	No	No	No	No	No	Yes	No	No	No	Yes	No	Intensive Care	Alert	Yes	No	No	No	No	No	No	No	No	No	No	No	No	Yes	No	No	No	Yes
84	HCFMRP-USP	Electronic	Gastroenterology	Afternoon	Male	São Paulo	Caucasian	Married	Ensino fundamental completo	K745 cirrose biliar sem outra especificação	No	No	Yes	No	No	No	No	No	Yes	No	No	No	No	No	No	No	No	No	No	Intermediate Care	Alert	No	No	No	No	No	No	No	No	Yes	No	No	No	No	No	No	No	No	No
85	HCFMRP-USP	Electronic	Infectious diseases	Afternoon	Male	São Paulo	Caucasian	Not married	Ensino médio incompleto	B220 doença pelo HIV resultando em encefalopatia	No	No	No	No	No	No	No	No	No	No	No	No	No	No	No	No	No	No	Yes	High-dependency care	Pain response	No	No	No	No	No	No	No	No	No	No	No	No	No	No	No	No	No	No
86	HCFMRP-USP	Electronic	Hematology	Morning	Female	São Paulo	Caucasian	Married	Incomplete elementary school	FO3 - Demência No especificada	No	No	No	No	No	No	No	No	No	No	No	No	Yes	No	No	No	No	No	No	Intermediate Care	Alert	No	No	No	No	Yes	No	No	No	No	No	No	No	Yes	No	No	No	No	No
87	HCFMRP-USP	Electronic	Immunology	Afternoon	Female	São Paulo	Caucasian	Widower	Ensino fundamental completo	M069 Artrite reumática NE	No	No	No	No	No	No	No	No	No	No	No	No	No	No	No	No	No	No	No	Semi-intensive care	Alert	No	No	No	No	No	No	No	No	No	No	No	No	No	No	No	No	No	No
88	HCFMRP-USP	Electronic	Hematology	Afternoon	Female	São Paulo	Caucasian	Separated / divorced	Incomplete elementary school	doença renal em estágio final	No	No	No	No	No	No	No	No	No	No	No	Yes	No	No	No	No	No	No	No	High-dependency care	Alert	No	No	No	No	No	No	No	No	No	No	No	Yes	No	No	No	No	No	No
89	HCFMRP-USP	Electronic	Infectious diseases	Afternoon	Female	São Paulo	Caucasian	Widower	Nível superior completo	Pneumonia NE	No	No	No	No	No	Yes	Yes	Yes	No	Yes	No	No	No	No	No	No	No	No	No	Semi-intensive care	Alert	No	No	No	No	No	No	No	No	No	No	No	Yes	Yes	No	No	No	No	No
90	HCFMRP-USP	Electronic	Neurology	Evening	Female	São Paulo	Brown	Married	Nível superior incompleto	Flebite e tromboflebite de localização NE	No	No	Yes	Yes	No	No	No	No	No	No	Yes	Yes	No	No	No	No	No	No	No	Semi-intensive care	Alert	No	No	No	Yes	No	No	No	No	No	No	Yes	No	No	No	No	No	No	No
91	HCFMRP-USP	Electronic	Oncology	Afternoon	Male	São Paulo	Caucasian	Married	Incomplete elementary school	C109 - Neoplasia Maligna da Orofaringe NE	No	No	No	No	No	No	No	No	No	No	No	No	No	Yes	No	No	No	Yes	No	High-dependency care	Alert	No	No	No	No	No	No	No	No	No	No	No	No	No	Yes	No	No	No	Yes
92	HCFMRP-USP	Electronic	Gastroenterology	Afternoon	Male	São Paulo	Caucasian	Companion	Ensino médio incompleto	K746 - Outras formas de cirrose hepática	No	No	Yes	No	No	No	No	No	Yes	No	No	No	No	No	No	No	No	No	No	Semi-intensive care	Pain response	No	No	Yes	No	No	No	No	No	Yes	No	No	No	No	No	No	No	No	No
93	HCFMRP-USP	Electronic	Neurology	Evening	Male	São Paulo	Caucasian	Married		FO3 - Demência No especificada	Yes	No	No	No	No	No	No	No	No	No	No	No	No	No	No	No	No	No	No	Semi-intensive care	Alert	No	No	No	No	Yes	No	No	No	No	No	No	No	No	Yes	No	No	No	No
94	HCFMRP-USP	Electronic	Oncology	Morning	Male	São Paulo	Black	Married		Neoplasia maligna da próstata	Yes	No	No	No	No	No	No	No	No	No	No	Yes	No	No	No	No	No	No	No	Semi-intensive care	Confused	Yes	No	No	No	No	No	No	No	No	No	No	Yes	No	No	No	No	No	No
95	HCFMRP-USP	Electronic	Oncology	Afternoon	Male	São Paulo	Black	Married	Incomplete elementary school	Neoplasia maligna de laringe NE	No	No	No	No	No	Yes	No	No	No	No	No	No	No	No	No	No	No	No	No	Intermediate Care	Alert	No	No	No	No	No	Yes	No	No	No	No	No	Yes	No	No	No	No	No	No
96	HCFMRP-USP	Electronic	Nephrology	Morning	Male	São Paulo	Brown	Married	Incomplete elementary school	Z992 - Dependência de diálise renal	No	No	No	No	No	No	No	No	No	No	No	Yes	Yes	No	No	No	No	No	No	Intermediate Care	Alert	No	No	No	No	No	No	No	No	No	No	No	Yes	Yes	No	No	No	No	No
97	HCFMRP-USP	Electronic	Geriatrics	Afternoon	Female	São Paulo	Caucasian	Widower	Incomplete elementary school	I64 - Acidente vascular cerebral, No específico como hemorrágico ou isquêmico	No	No	Yes	Yes	Yes	No	No	No	No	No	No	No	No	No	No	No	No	No	No	High-dependency care	Pain response	No	No	No	Yes	Yes	No	No	No	No	No	No	No	No	No	No	No	No	No
98	HCFMRP-USP	Electronic	Gastroenterology	Morning	Male	São Paulo	Caucasian	Married	Incomplete elementary school	K703 - Cirrose hepática alcoólica	No	No	No	No	No	No	No	No	Yes	Yes	No	No	No	No	No	No	Yes	No	No	Minimal care	Alert	No	No	No	No	No	No	No	No	Yes	Yes	No	No	No	No	No	No	No	No
99	HCFMRP-USP	Electronic	Infectious diseases	Afternoon	Male	São Paulo	Caucasian	Not married	Ensino médio incompleto	B24 - Doença pelo Vírus da Imunodeficência Humana (HIV) NE	No	No	No	No	No	No	No	No	No	No	No	No	No	No	No	No	No	No	Yes	Minimal care	Alert	No	No	No	No	No	No	No	No	No	No	No	No	No	No	No	No	No	No
100	HCFMRP-USP	Electronic	Oncology	Morning	Male	São Paulo	Amarela (oriental)	Married	Pós-graduação	Neoplasia maligna com lesão invasiva da laringe	No	No	No	No	No	No	No	No	No	No	No	Yes	No	No	No	No	No	Yes	No	Intermediate Care	Alert	No	No	No	No	No	No	No	No	No	No	No	No	No	No	No	No	No	Yes
101	HCFMRP-USP	Electronic	Oncology	Afternoon	Female	São Paulo	Brown	Widower	No	C 118Neoplasia Maligna com lesão invasiva da nasofaringe	Yes	No	Yes	Yes	No	No	No	No	No	No	No	No	No	No	No	No	No	Yes	No	High-dependency care	Alert	No	No	No	No	No	No	No	No	No	No	No	No	No	No	No	No	No	Yes
102	HCFMRP-USP	Electronic	Cardiology	Afternoon	Female	São Paulo	Caucasian	Widower	No	I209 angina pectoris NE	Yes	No	Yes	No	Yes	No	No	No	No	No	No	No	No	No	No	No	No	No	No	High-dependency care	Confused	Yes	No	Yes	No	Yes	No	No	No	No	No	No	No	No	No	No	No	No	No
103	HCFMRP-USP	Electronic	Oncology	Morning	Male	São Paulo	Brown	Married	Incomplete elementary school	C07 Neoplasia Maligna da glândula parótida	No	No	No	No	No	No	No	No	No	No	No	No	No	No	No	No	No	Yes	No	Intermediate Care	Alert	No	No	No	No	No	No	No	No	No	No	No	No	No	No	No	No	No	Yes
104	HCFMRP-USP	Electronic	Neurology	Afternoon	Female	São Paulo	Black	Married	Incomplete elementary school	G 373Mielite transversa aguda em doença desmielinizante do SNC	No	No	No	No	No	No	No	Yes	No	No	Yes	No	No	No	No	No	No	No	No	Intermediate Care	Alert	No	No	No	No	No	No	No	Yes	No	No	Yes	No	No	No	No	No	No	No
105	HCFMRP-USP	Electronic	Geriatrics	Evening	Male	São Paulo	Caucasian	Married	Incomplete elementary school	I64 Acidente vascular cerebral, NE	No	No	No	Yes	No	No	No	No	No	No	No	No	No	Yes	No	No	No	No	No	High-dependency care	Confused	No	No	No	Yes	No	No	No	No	No	No	No	No	No	Yes	No	No	No	No
106	HCFMRP-USP	Electronic	Oncology	Afternoon	Female	São Paulo	Black	Not married	Ensino médio completo	C189 Neoplasia Maligna do Cólon, NE	No	No	No	No	No	No	No	No	No	No	No	No	No	No	No	No	No	Yes	No	Intermediate Care	Alert	No	No	No	No	No	No	No	No	No	No	No	No	No	No	No	No	No	Yes
107	HCFMRP-USP	Electronic	Oncology	Afternoon	Male	São Paulo	Caucasian	Companion	Incomplete elementary school	C12 Neoplasia Maligna do seio piriforme	No	No	No	No	No	No	No	No	No	No	No	No	No	No	No	No	No	Yes	No	Minimal care	Alert	No	No	No	No	No	No	No	No	No	No	No	Yes	No	No	No	No	No	Yes
108	HCFMRP-USP	Electronic	Oncology	Afternoon	Male	São Paulo	Caucasian	Companion	Incomplete elementary school	L989 Afecções da pele e do tecido subcutâneo	No	No	No	No	No	No	No	No	No	No	No	No	No	No	No	No	No	Yes	No	High-dependency care	Confused	No	No	No	No	No	No	No	No	No	No	No	No	No	No	No	No	No	Yes
109	HCFMRP-USP	Electronic	Endocrinology	Evening	Female	São Paulo	Black	Married	Incomplete elementary school	E102 DM insulinoma dependente com complicações renais	No	No	Yes	No	No	No	No	No	No	No	No	Yes	Yes	No	No	No	No	No	No	Minimal care	Alert	No	No	Yes	No	No	No	No	No	No	No	No	Yes	Yes	No	No	No	No	No
110	HCFMRP-USP	Electronic	Metabolic Unit	Morning	Female	São Paulo	Caucasian	Separated / divorced	Incomplete elementary school	E46 Malnutrition protéico-calorica nao especificada	No	No	No	No	No	No	No	No	No	No	No	No	No	No	No	No	No	No	No	Minimal care	Alert	No	No	No	No	No	No	No	No	No	No	No	No	No	No	No	No	No	No
111	HCFMRP-USP	Electronic	Other (specify)	Morning	Female	Minas Gerais	Caucasian	Not married	Ensino fundamental completo	X699 Intoxicação por exposição internacional a outros produtos tóxicos	No	No	No	No	No	No	No	No	No	No	No	No	No	No	No	No	No	No	No	Minimal care	Alert	No	No	No	No	No	No	No	No	No	No	No	No	No	No	No	No	No	No
112	HCFMRP-USP	Electronic	Infectious diseases	Afternoon	Female	São Paulo	Black	Married		B451 Criptococose cerebral	No	No	Yes	No	No	No	No	No	No	No	No	No	No	No	No	No	No	No	No	High-dependency care	Confused	No	No	Yes	No	No	No	No	No	No	No	No	No	No	No	No	No	No	No
113	HCFMRP-USP	Electronic	Neurology	Afternoon	Female	São Paulo	Caucasian	Widower	Nível superior incompleto	I64 Acidente vascular cerebral, NE como hemorrágico ou isquêmico	No	No	Yes	Yes	No	No	No	No	No	No	No	Yes	No	No	No	No	No	No	No	High-dependency care	Confused	No	No	Yes	Yes	No	No	No	No	No	No	No	Yes	No	No	No	No	No	No
114	HCFMRP-USP	Electronic	Gastroenterology	Evening	Female	São Paulo	Caucasian	Widower	Incomplete elementary school	C249 Neoplasia Maligna de via biliar, NE	No	No	No	No	No	No	No	No	No	No	No	No	No	No	No	No	Yes	Yes	No	High-dependency care	Confused	No	No	No	No	No	No	No	No	No	No	No	No	No	No	No	No	Yes	Yes
115	HCFMRP-USP	Electronic	Infectious diseases	Afternoon	Female	São Paulo	Black	Not married	Incomplete elementary school	R69 Causas desconhecidas e NE de marbidade	No	No	No	No	No	No	No	No	No	No	No	No	Yes	No	No	No	No	No	Yes	Minimal care	Alert	No	No	No	No	No	No	No	No	No	No	No	No	Yes	No	No	No	No	No
116	HCFMRP-USP	Electronic	Metabolic Unit	Morning	Male	São Paulo	Caucasian	Widower	Incomplete elementary school	J90 Derrame pleural No classe em outra parte	No	No	No	No	No	No	No	No	No	No	No	No	No	No	No	No	No	No	No	High-dependency care	Alert	No	No	No	No	No	No	No	No	No	No	No	No	No	No	No	No	No	No
117	HCFMRP-USP	Electronic	Metabolic Unit	Evening	Female	São Paulo	Caucasian	Married	No	Z907 ausência adquira de órgãos genitais	No	No	No	No	No	No	No	No	No	No	No	No	No	No	No	No	No	Yes	No	Minimal care	Alert	No	No	No	No	No	No	No	No	No	No	No	No	No	No	No	No	No	Yes
118	HCFMRP-USP	Electronic	Neurology	Morning	Female	São Paulo	Caucasian	Companion	No, mas sabe ler e escrever	Z991 dependência de respirador	No	No	No	No	No	Yes	No	No	No	No	No	No	No	No	No	No	No	No	No	High-dependency care	Alert	No	No	No	No	No	Yes	No	No	No	No	No	No	No	No	No	No	No	No
119	HCFMRP-USP	Electronic	Pneumology	Afternoon	Female	São Paulo	Brown	Widower	Incomplete elementary school	J851- ABSCESSO DO PULMÃO COM PNEUMONIA	No	No	Yes	No	No	No	No	No	No	No	No	No	No	Yes	No	No	No	No	No	Intermediate Care	Alert	No	No	Yes	No	No	No	No	No	No	No	No	No	No	No	No	No	No	Yes
120	HCFMRP-USP	Electronic	Gastroenterology	Afternoon	Male	São Paulo	Caucasian	Companion	Incomplete elementary school	K703 - CIRROSE HEPATICA ALCOÓLICA	No	No	No	No	No	No	No	No	Yes	No	No	No	No	No	No	No	No	No	No	Intermediate Care	Confused	No	No	No	No	No	No	No	No	Yes	No	No	No	No	No	No	No	No	No
121	HCFMRP-USP	Electronic	Geriatrics	Morning	Female	São Paulo	Black	Widower	No, mas sabe ler e escrever	C169 - neoplasia maligna do estomago	No	No	Yes	No	No	No	No	No	No	No	No	No	No	Yes	No	No	No	Yes	No	Minimal care	Alert	No	No	No	No	No	No	No	No	No	No	No	No	No	No	No	No	No	No
122	HCFMRP-USP	Electronic	Geriatrics	Morning	Female	São Paulo	Caucasian	Widower	No, mas sabe ler e escrever	D65- Coagulaçao intravascular disseminada [síndrome de desfibrinação]	No	Yes	Yes	No	No	No	No	Yes	No	No	No	Yes	No	No	No	No	No	No	No	High-dependency care	Alert	No	No	No	No	No	No	No	No	No	No	No	Yes	No	No	No	No	No	No
123	HCFMRP-USP	Electronic	Oncology	Morning	Male	São Paulo	Brown	Married	Incomplete elementary school	neoplasia maligna do estomago	No	No	Yes	No	No	No	No	No	No	No	No	No	No	No	No	No	No	Yes	No	Minimal care	Alert	No	No	Yes	No	No	No	No	No	No	No	No	No	No	No	No	No	No	Yes
124	HCFMRP-USP	Electronic	Gastroenterology	Morning	Female	São Paulo	Brown	Married	Ensino fundamental completo	hipoglicemia NE	No	No	Yes	No	No	No	No	No	No	No	No	No	No	No	No	No	No	No	No	Minimal care	Alert	No	No	Yes	No	No	No	No	No	Yes	No	No	No	No	No	No	No	No	No
125	HCFMRP-USP	Electronic	Immunology	Morning	Male	São Paulo	Black	Companion	Ensino médio incompleto	I677 - ARTERITE CEREBRAL NAO CLASS. EM OUTRA PARTE	No	No	Yes	Yes	No	No	No	No	No	No	No	No	No	No	No	No	No	No	No	Minimal care	Alert	No	No	No	No	No	No	No	No	No	No	No	No	No	No	No	No	No	No
126	HCFMRP-USP	Electronic	Gastroenterology	Morning	Female	Minas Gerais	Caucasian	Married	Incomplete elementary school	K760- degeneração gordurosa do fígado No class. em outra parte	No	No	Yes	No	Yes	No	No	No	No	Yes	No	No	No	No	No	No	No	No	No	Intermediate Care	Confused	No	No	Yes	No	Yes	No	No	No	No	Yes	No	No	No	No	No	No	No	No
127	HCFMRP-USP	Electronic	Gastroenterology	Evening	Male	São Paulo	Caucasian	Married	Incomplete elementary school	Neoplasia maligna da cabeça do pâncreas	No	No	Yes	No	No	No	No	No	No	No	No	No	Yes	No	No	No	No	Yes	No	Minimal care	Alert	No	No	Yes	No	No	No	No	No	No	No	No	No	Yes	Yes	No	No	No	No
128	HCFMRP-USP	Electronic	Cardiology	Morning	Female	São Paulo	Caucasian	Widower	No	I64 Acidente vascular cerebral, NE	No	Yes	Yes	Yes	No	No	No	No	No	No	No	Yes	Yes	No	No	No	No	No	No	Intermediate Care	Confused	No	Yes	Yes	No	No	No	No	No	No	No	No	Yes	Yes	No	No	No	No	No
129	HCFMRP-USP	Electronic	Oncology	Afternoon	Male	São Paulo	Brown	Companion	Ensino fundamental completo	neoplasia maligna	No	No	No	No	No	No	No	No	No	No	No	No	No	Yes	No	No	No	Yes	No	Minimal care	Alert	No	No	No	No	No	No	No	No	No	No	No	No	No	Yes	No	No	No	Yes
130	HCFMRP-USP	Electronic	Gastroenterology	Morning	Male	São Paulo	Black	Married	Incomplete elementary school	K746 - outras formas de cirrose hepática e as ne	No	No	No	No	No	No	No	No	Yes	No	No	No	No	No	No	No	No	No	No	Intermediate Care	Confused	No	No	No	No	No	No	No	No	Yes	No	No	No	No	No	No	No	No	No
131	HCFMRP-USP	Electronic	Endocrinology	Morning	Male	São Paulo	Caucasian	Married	Incomplete elementary school	I64- AVC, No especificado como hemorragico ou isquemico	No	No	Yes	Yes	No	No	No	No	No	No	No	No	No	Yes	No	No	No	No	No	High-dependency care	Alert	No	No	No	Yes	No	No	No	No	No	No	No	No	No	No	No	No	No	No
132	HCFMRP-USP	Electronic	Neurology	Afternoon	Female	São Paulo	Caucasian	Widower	Nível superior completo	I64 - acidente vascular cerebral nao especificado como hemorrágico ou isquêmico	No	No	Yes	Yes	No	No	No	No	No	No	No	Yes	No	No	No	No	No	No	No	High-dependency care	Alert	No	No	Yes	Yes	No	No	No	No	No	No	No	Yes	No	No	No	No	No	No
133	HCFMRP-USP	Electronic	Neurology	Afternoon	Male	São Paulo	Black	Companion	Ensino médio completo	G409-Epilepsia No especificada	No	No	Yes	No	No	No	No	No	No	No	No	Yes	Yes	No	No	No	No	No	No	High-dependency care	Alert	No	No	Yes	No	No	No	No	No	No	No	No	Yes	Yes	No	No	No	No	No
134	HCFMRP-USP	Electronic	Immunology	Afternoon	Female	São Paulo	Caucasian	Married	Incomplete elementary school	M053- Artrite Reumatóide com compromentimento de outros órgãos e sistema	No	No	No	No	No	No	No	No	No	Yes	No	No	No	No	No	No	No	No	No	Intermediate Care	Alert	No	No	No	No	No	No	No	No	No	No	No	No	Yes	No	No	No	No	No
135	HCFMRP-USP	Electronic	Oncology	Afternoon	Female	São Paulo	Caucasian	Married	Ensino médio completo	M609- miosite ne	No	No	No	No	No	No	No	No	No	No	No	No	No	No	No	No	No	No	No	Semi-intensive care	Alert	No	No	No	No	No	No	No	No	No	No	No	No	No	No	No	No	No	No
136	HCFMRP-USP	Electronic	Infectious diseases	Afternoon	Female	São Paulo	Caucasian	Widower	No	Broncopneumonia NE	No	No	No	No	No	Yes	No	No	No	No	No	No	No	No	No	No	No	No	No	High-dependency care	Alert	No	No	No	No	No	No	No	No	No	No	No	No	No	No	No	No	No	No
137	HCFMRP-USP	Electronic	Oncology	Afternoon	Male	São Paulo	Caucasian	Married	Incomplete elementary school	C679- Neoplasia maligna da bexiga, sem outras especificações	No	No	No	No	No	No	No	No	No	No	No	Yes	No	No	No	No	No	Yes	No	Intermediate Care	Alert	No	No	No	No	No	No	No	No	No	No	No	Yes	No	No	No	No	No	Yes
138	HCFMRP-USP	Electronic	Oncology	Afternoon	Male	São Paulo	Caucasian	Separated / divorced	Incomplete elementary school	C80- Neoplasia maligna, sem especificação de localização	No	No	No	Yes	No	No	No	No	No	No	No	No	No	No	No	No	No	Yes	No	Intermediate Care	Alert	No	No	No	Yes	No	No	No	No	No	No	No	No	No	No	No	No	No	Yes
139	HCFMRP-USP	Electronic	Hematology	Morning	Male	São Paulo	Brown	Not married	Ensino médio incompleto	D70- Agranulocitose	No	No	No	No	No	No	No	No	No	No	No	No	No	No	Yes	No	No	No	No	Semi-intensive care	Alert	No	No	No	No	No	No	No	No	No	No	No	No	No	No	Yes	No	No	No
140	HCFMRP-USP	Electronic	Oncology	Afternoon	Male	São Paulo	Caucasian	Married	Ensino médio incompleto	C01 neoplasia maligna da base da língua.	No	No	No	No	No	No	No	No	No	No	No	No	No	Yes	No	No	No	No	No	Minimal care	Alert	No	No	No	No	No	No	No	No	No	No	No	No	No	No	No	No	No	Yes
141	HCFMRP-USP	Electronic	Oncology	Morning	Male	São Paulo	Caucasian	Companion	Nível superior completo	G550 compressores das raízes e dos preços nervosos em doenças neoplasicas	No	No	Yes	No	No	No	No	No	No	No	No	No	No	Yes	No	No	No	No	No	Intermediate Care	Confused	No	No	No	No	No	No	No	No	No	No	No	No	No	No	No	No	No	Yes
142	HCFMRP-USP	Electronic	Gastroenterology	Morning	Female	São Paulo	Caucasian	Married	Ensino médio completo	ascite	No	No	Yes	No	No	No	No	No	Yes	No	No	No	No	Yes	No	No	No	No	No	High-dependency care	Confused	No	No	Yes	No	No	No	No	No	Yes	No	No	No	No	Yes	No	No	No	No
143	HCFMRP-USP	Electronic	Neurology	Evening	Female	Paraíba	Brown	Married	Incomplete elementary school	miastenia gravis	No	No	No	No	No	No	No	No	No	No	No	No	No	Yes	No	No	No	No	No	Intermediate Care	Confused	No	No	No	No	No	No	No	No	No	No	No	No	No	No	No	No	No	No
144	HCFMRP-USP	Electronic	Oncology	Evening	Male	São Paulo	Brown	Married	Ensino fundamental completo	neoplasia maligna do palato	No	No	No	No	No	No	No	No	No	No	No	No	No	Yes	No	No	No	No	No	Intermediate Care	Alert	No	No	No	No	No	No	No	No	No	No	No	No	No	Yes	No	No	No	No
145	HCFMRP-USP	Electronic	Dermatologia	Morning	Female	Minas Gerais	Caucasian	Not married	Nível superior incompleto	lupus eritematoso	No	No	No	No	No	No	No	No	No	No	No	Yes	No	No	No	No	No	No	No	High-dependency care	Confused	No	No	No	No	No	No	No	No	Yes	No	No	No	No	No	No	No	No	No
146	HCFMRP-USP	Electronic	Oncology	Afternoon	Male	São Paulo	Caucasian	Married	Ensino médio completo	neoplasia do encefalo	No	No	No	No	No	No	No	No	No	No	No	No	No	Yes	No	No	No	Yes	No	Semi-intensive care	Pain response	No	No	No	No	No	No	No	No	No	No	No	No	No	Yes	No	No	No	Yes
147	HCFMRP-USP	Electronic	Pneumology	Morning	Female	São Paulo	Brown	Not married	Ensino fundamental completo	Dysphagia	No	No	Yes	No	No	Yes	No	No	No	No	No	No	No	Yes	No	No	No	No	No	Minimal care	Alert	No	No	Yes	No	No	Yes	No	No	No	No	No	No	No	Yes	No	No	No	No
148	HCFMRP-USP	Electronic	Oncology	Morning	Female	São Paulo	Caucasian	Not married	Incomplete elementary school	C119 neoplasia maligna da nasofaringe	No	No	No	No	No	No	No	No	No	No	No	No	No	Yes	No	No	No	No	No	High-dependency care	Confused	No	No	Yes	No	No	No	No	No	No	No	No	No	No	No	No	No	No	Yes
149	HCFMRP-USP	Electronic	Oncology	Afternoon	Female	São Paulo	Caucasian	Widower	No	Dysphagia	No	No	Yes	No	No	No	No	No	No	No	No	No	No	Yes	No	No	No	No	No	Intermediate Care	Alert	No	Yes	Yes	No	No	No	No	No	No	No	No	No	No	Yes	No	No	No	No
150	HCFMRP-USP	Electronic	Geriatrics	Afternoon	Female	São Paulo	Caucasian	Widower	Incomplete elementary school	G700 - miastenia gravis	No	No	No	No	No	No	No	No	No	No	No	No	No	No	No	No	No	No	No	High-dependency care	Confused	No	No	No	Yes	No	No	No	No	No	No	Yes	No	No	No	No	No	No	No
151	HCFMRP-USP	Electronic	Cardiology	Afternoon	Female	São Paulo	Caucasian	Married	Ensino médio incompleto	I270 - HIPERTENSÃO PULMONAR PRIMÁRIA	No	No	No	No	No	No	No	No	No	No	No	No	No	No	No	No	No	No	No	Semi-intensive care	Pain response	No	No	No	Yes	No	No	No	No	No	No	Yes	No	No	No	No	No	No	No
152	HCFMRP-USP	Electronic	General clinic	Morning	Female	São Paulo	Caucasian	Widower	Incomplete elementary school	R18 - ASCITE	No	No	Yes	No	No	No	No	No	No	Yes	No	No	No	No	No	No	No	No	No	Minimal care	Alert	No	No	Yes	No	No	No	No	No	No	Yes	No	No	No	No	No	No	No	No
153	HCFMRP-USP	Electronic	Oncology	Afternoon	Female	São Paulo	Black	Separated / divorced	Ensino médio completo	C18 - NEOPLASIA MALÍGNA DO CÓLON	No	No	No	No	No	No	No	No	No	No	No	No	No	No	No	No	No	Yes	No	Minimal care	Alert	No	No	No	No	No	No	No	No	No	No	No	No	No	No	No	No	No	Yes
154	HCFMRP-USP	Electronic	Geriatrics	Afternoon	Male	São Paulo	Caucasian	Married	Incomplete elementary school	miocardiopatia	No	No	Yes	No	No	Yes	No	No	No	Yes	No	No	No	No	No	No	No	No	No	Intermediate Care	Alert	No	No	Yes	No	No	Yes	No	No	No	Yes	No	No	No	No	No	No	No	No
155	HCFMRP-USP	Electronic	Geriatrics	Afternoon	Female	São Paulo	Caucasian	Widower	Incomplete elementary school	confusao, DRC	No	No	Yes	No	No	No	No	No	No	Yes	No	Yes	No	No	No	No	No	No	No	Intermediate Care	Confused	No	No	Yes	No	No	No	No	No	No	Yes	No	No	No	No	No	No	No	No
156	HCFMRP-USP	Electronic	Pneumology	Afternoon	Male	São Paulo	Caucasian	Married	Incomplete elementary school	N310 - BEXIGA NEUROPÁTICA No INIBIDAA No CLASSIFICADA EM OUTRA PARTE	No	No	No	No	No	Yes	No	No	No	No	Yes	No	No	No	No	No	No	No	No	Intensive Care	Unconscious	No	No	No	No	No	Yes	No	No	No	No	Yes	No	No	No	No	No	No	No
157	HCFMRP-USP	Electronic	Geriatrics	Evening	Female	São Paulo	Caucasian	Widower	No	anemia, perda de peso	No	No	Yes	No	No	No	No	No	No	No	No	No	No	No	No	No	No	No	No	Intermediate Care	Alert	No	No	Yes	No	No	No	No	No	No	No	No	No	No	No	No	No	No	No
158	HCFMRP-USP	Electronic	Gastroenterology	Evening	Male	São Paulo	Caucasian	Separated / divorced	Incomplete elementary school	MH, mieloma, ulceras infectadas	No	No	No	No	No	No	No	Yes	No	No	No	No	No	No	No	No	No	No	No	Minimal care	Alert	No	No	No	No	No	No	No	No	No	No	No	No	No	No	No	No	No	Yes
159	HCFMRP-USP	Electronic	Gastroenterology	Afternoon	Male	São Paulo	Caucasian	Married	Incomplete elementary school	K703 cirrose Hepática Alcóolica	No	No	No	No	No	Yes	No	No	Yes	No	No	Yes	No	No	No	No	Yes	No	No	High-dependency care	Confused	No	No	No	No	No	Yes	No	No	Yes	No	No	Yes	No	No	No	No	Yes	No
160	HCFMRP-USP	Electronic	Oncology	Evening	Male	Minas Gerais	Caucasian	Married	Incomplete elementary school	R221 Tumefação, massa ou Tumoração localizados no pescoço	No	No	No	No	No	No	No	No	No	No	No	No	No	Yes	No	No	No	No	No	Minimal care	Alert	No	No	No	No	No	No	No	No	No	No	No	No	No	Yes	No	No	No	No
161	HCFMRP-USP	Electronic	Gastroenterology	Evening	Female	São Paulo	Caucasian	Separated / divorced	Incomplete elementary school	C18 - Neoplasia maligna do colon	No	No	No	No	No	No	No	No	No	No	No	No	No	Yes	No	No	No	No	No	Minimal care	Alert	No	No	No	No	No	No	No	No	No	No	No	No	No	Yes	No	No	No	No
162	HCFMRP-USP	Electronic	Neurology	Morning	Female	São Paulo	Caucasian	Not married	Ensino médio completo	G700	No	No	No	No	No	No	No	No	No	No	No	No	No	No	No	No	No	No	No	Minimal care	Alert	No	No	No	No	No	No	No	No	No	No	No	No	No	No	No	No	No	No
163	HCFMRP-USP	Electronic	Geriatrics	Afternoon	Female	São Paulo	Black	Widower	No	cuidados paliativos	No	No	Yes	No	No	No	No	No	No	No	No	No	No	No	No	No	No	No	No	Semi-intensive care	Confused	No	No	Yes	No	No	No	No	No	No	No	No	No	No	No	No	No	No	No
164	HCFMRP-USP	Electronic	Geriatrics	Afternoon	Female	São Paulo	Caucasian	Widower	No, mas sabe ler e escrever	J849 doença pulmonar intersticial NE.	No	No	No	No	No	No	No	Yes	No	No	No	No	No	No	No	No	No	No	No	High-dependency care	Alert	No	No	No	No	Yes	Yes	No	Yes	No	Yes	Yes	No	No	No	No	No	No	No
165	HCFMRP-USP	Electronic	Oncology	Afternoon	Male	São Paulo	Caucasian	Separated / divorced	Ensino fundamental completo	C 154 neoplasia maligna do terço médio do esôfago	No	No	No	No	No	No	No	No	No	No	No	No	No	No	No	No	No	Yes	No	Minimal care	Alert	No	No	No	No	No	No	No	No	No	No	No	No	No	No	No	No	No	Yes
166	HCFMRP-USP	Electronic	Oncology	Afternoon	Male	São Paulo	Black	Married	Incomplete elementary school	hematemese	No	No	Yes	No	No	No	No	No	Yes	Yes	No	No	No	No	No	No	No	No	No	Minimal care	Alert	No	No	Yes	No	No	No	No	Yes	Yes	No	No	No	Yes	No	No	No	No	Yes
167	HCFMRP-USP	Electronic	Geriatrics	Afternoon	Female	São Paulo	Caucasian	Married	No	cirrose hepatica	No	No	Yes	No	No	No	No	No	No	No	No	No	No	No	No	No	Yes	No	No	Minimal care	Alert	No	No	No	No	No	No	No	No	Yes	No	No	No	No	No	No	No	No	No
168	HCFMRP-USP	Electronic	Nephrology	Evening	Female	São Paulo	Black	Widower	Incomplete elementary school	defeito de coagulacao	No	No	Yes	No	No	No	No	No	No	No	No	Yes	No	No	No	No	Yes	No	No	High-dependency care	Alert	No	No	Yes	No	No	No	No	No	No	No	No	Yes	No	No	No	No	Yes	No
169	HCFMRP-USP	Electronic	Gastroenterology	Morning	Male	São Paulo	Caucasian	Married	Ensino fundamental completo	asciste	No	No	Yes	No	No	No	No	No	No	No	No	No	No	No	No	No	Yes	No	No	High-dependency care	Unconscious	No	No	Yes	No	No	No	No	No	No	No	No	No	No	No	No	No	Yes	No
170	HCFMRP-USP	Electronic	Pneumology	Afternoon	Male	São Paulo	Brown	Married	No	R91 achados anormais de exame diagnóstico por imagem do pulmão.	No	No	No	No	No	No	No	No	No	No	No	No	No	No	No	No	No	No	No	Intermediate Care	Alert	No	No	No	No	No	No	No	No	No	No	No	No	No	No	No	No	No	No
171	HCFMRP-USP	Electronic	Neurology	Morning	Female	São Paulo	Caucasian	Widower	No	Dysphagia	No	No	Yes	No	No	No	No	No	No	Yes	No	No	No	No	No	No	No	No	No	High-dependency care	Alert	No	No	Yes	No	No	No	No	No	No	Yes	No	No	No	No	No	No	No	No
172	HCFMRP-USP	Electronic	Other (specify)	Afternoon	Female	São Paulo	Caucasian	Not married	Incomplete elementary school	X699 AUTOINTOXICAÇÃO POR EXPOSIÇÃO INTENCIONAL A OUTROS PRODUTOS QUÍMICOS E SUBSTÂNCIAS	No	No	No	No	No	No	No	No	No	No	No	No	No	No	No	No	No	Yes	No	Intermediate Care	Alert	No	No	No	No	No	No	No	No	No	No	No	No	No	Yes	No	No	No	No
173	HCFMRP-USP	Electronic	Nephrology	Afternoon	Male	São Paulo	Caucasian	Not married	Incomplete elementary school	K703 Cirrose Hepática Alcóolica	No	No	No	No	No	No	No	No	Yes	No	No	Yes	No	No	No	No	Yes	No	No	Minimal care	Confused	No	No	No	No	No	No	No	No	Yes	No	No	Yes	No	No	No	No	Yes	No
174	HCFMRP-USP	Electronic	Gastroenterology	Afternoon	Male	São Paulo	Caucasian	Not married	Nível superior completo	K744 CIRROSE BILIAR SECUNDÁRIA	No	No	No	No	No	No	No	No	No	No	No	No	No	No	No	No	Yes	No	No	Semi-intensive care	Confused	No	Yes	No	No	No	No	No	No	No	No	No	No	No	No	No	No	Yes	No
175	HCFMRP-USP	Electronic	Pneumology	Afternoon	Male	São Paulo	Caucasian	Separated / divorced	Nível superior incompleto	pneumonia intersticial	No	No	No	No	No	No	No	No	No	No	No	No	No	No	No	No	No	No	No	Semi-intensive care	Alert	No	No	No	No	No	No	No	No	No	No	No	No	No	No	No	No	No	No
176	HCFMRP-USP	Electronic	Oncology	Afternoon	Male	São Paulo	Black	Separated / divorced	No	C051 neoplasia maligna do palato mole	No	No	No	No	No	No	No	No	No	No	No	No	No	No	No	No	No	No	No	High-dependency care	Alert	No	No	No	No	No	No	No	No	No	No	No	No	No	No	No	No	No	No
177	HCFMRP-USP	Electronic	Metabolic Unit	Morning	Male	São Paulo	Caucasian	Married	Incomplete elementary school	Z904 - Ausência adquirida de outras partes do trato digestivo	No	No	No	No	No	No	No	No	No	No	No	No	No	No	No	No	No	No	No	Minimal care	Alert	No	No	No	No	No	No	No	No	No	No	No	No	No	No	No	No	No	No
178	HCFMRP-USP	Electronic	Oncology	Morning	Male	São Paulo	Caucasian	Married	Ensino fundamental completo	C139 - Neoplasia maligna da hipofaringe	No	No	No	No	No	No	No	No	No	No	No	No	No	No	No	No	No	Yes	No	Intermediate Care	Alert	No	No	No	No	No	No	No	No	No	No	No	No	No	No	No	No	No	Yes
179	HCFMRP-USP	Electronic	Oncology	Afternoon	Male	São Paulo	Brown	Widower	No, mas sabe ler e escrever	R91 - Achados anormais de exames para diagnóstico por imagem do pulmão	No	No	No	No	No	Yes	No	No	No	No	No	No	No	No	No	No	No	No	No	High-dependency care	Confused	No	No	No	No	No	Yes	No	No	No	No	No	No	No	No	No	No	No	No
180	HCFMRP-USP	Electronic	Infectious diseases	Afternoon	Male	São Paulo	Caucasian	Companion	Ensino fundamental completo	J380 - paralisia das cordas vocais e da laringe	No	No	No	No	No	Yes	Yes	No	No	No	No	No	No	No	No	No	No	No	No	Minimal care	Alert	No	No	No	No	No	Yes	Yes	No	No	No	No	No	No	No	No	No	No	No
181	HCFMRP-USP	Electronic	Infectious diseases	Afternoon	Female	São Paulo	Black	Widower	Incomplete elementary school	J851 ABCESSO DE PULMÃO COM PNEUMONIA	No	No	Yes	No	Yes	No	No	No	No	No	No	No	No	No	No	No	No	No	No	High-dependency care	Confused	No	No	Yes	No	Yes	No	No	No	No	No	No	No	No	No	No	No	No	No
182	HCFMRP-USP	Electronic	Oncology	Afternoon	Male	São Paulo	Caucasian	Married	Incomplete elementary school	D360 Neoplasia benigna de linfonodo	No	No	No	No	No	No	No	No	No	No	No	No	No	Yes	No	No	No	No	No	Minimal care	Alert	No	No	No	No	No	No	No	No	No	No	No	No	No	Yes	No	No	No	No
183	HCFMRP-USP	Electronic	Cardiology	Afternoon	Male	São Paulo	Caucasian	Widower		I48 - FLUTER E FIBRILAÇÃO ATRIAL	No	No	No	No	No	Yes	No	Yes	No	No	No	Yes	No	No	No	No	No	No	No	High-dependency care	Alert	No	No	No	No	No	Yes	No	Yes	No	No	No	Yes	No	No	No	No	No	No
184	HCFMRP-USP	Electronic	Neurology	Afternoon	Female	São Paulo	Caucasian	Companion	Incomplete elementary school	R270 ataxia NE	No	No	No	No	No	No	No	No	No	No	No	No	No	No	No	No	No	No	No	High-dependency care	Alert	No	No	No	No	No	No	No	No	No	No	No	No	No	No	No	No	No	No
185	HCFMRP-USP	Electronic	Geriatrics	Afternoon	Male	São Paulo	Caucasian	Married	Ensino médio completo	perda de peso anormal	No	No	No	No	No	Yes	No	No	No	No	No	No	No	No	No	No	No	No	No	High-dependency care	Alert	No	No	No	No	No	Yes	No	No	No	No	No	No	No	No	No	No	No	No
186	HCFMRP-USP	Electronic	Hematology	Afternoon	Female	São Paulo	Caucasian	Separated / divorced	Incomplete elementary school	linfoma B	No	No	No	No	No	No	No	No	No	No	No	No	No	No	No	Yes	No	No	No	Intermediate Care	Alert	No	No	No	No	No	No	No	No	No	No	No	No	No	No	No	Yes	No	No
187	HCFMRP-USP	Electronic	Neurology	Morning	Female	São Paulo	Caucasian	Widower	Ensino fundamental completo	doenca do neuronio motor	No	No	No	No	No	No	No	No	No	No	No	No	No	No	No	No	No	No	No	Semi-intensive care	Alert	No	No	Yes	No	No	No	No	No	No	No	No	No	No	No	No	No	No	No
188	HCFMRP-USP	Electronic	Immunology	Morning	Female	São Paulo	Caucasian	Widower	Incomplete elementary school	Outras Vasculites Limitadas à pele	No	No	Yes	No	No	No	No	No	No	No	No	No	No	No	No	No	No	No	No	Minimal care	Alert	No	No	Yes	No	No	No	No	No	No	No	No	No	No	No	No	No	No	No
189	HCFMRP-USP	Electronic	Neurology	Morning	Female	São Paulo	Caucasian	Widower	Incomplete elementary school	G20 DOENÇA DE PARKINSON	Yes	No	Yes	No	Yes	No	No	Yes	No	No	No	No	No	No	No	No	No	No	No	High-dependency care	Confused	Yes	No	Yes	No	Yes	No	No	Yes	No	No	No	No	No	No	No	No	No	No
190	HCFMRP-USP	Electronic	Oncology	Afternoon	Male	São Paulo	Caucasian	Married	Ensino fundamental completo	NEOPLASIA DE COMPORTAMENTO INCERTO OU DESCONHECIDO DO ENCÉFALO NE	No	No	No	No	No	No	No	No	No	No	No	No	No	Yes	No	No	No	No	No	Intermediate Care	Alert	No	No	No	No	No	No	No	No	No	No	No	No	No	No	No	No	No	Yes
191	HCFMRP-USP	Electronic	General clinic	Afternoon	Male	São Paulo	Caucasian	Married	Incomplete elementary school	K703 cirrose hepática alcoólica	No	No	No	No	No	No	No	No	No	No	No	No	No	No	No	No	No	No	No	Minimal care	Confused	No	No	No	No	No	No	No	No	No	No	No	No	No	No	No	No	No	No
192	HCFMRP-USP	Electronic	Oncology	Morning	Male	São Paulo	Black	Not married	Ensino médio incompleto	D047 carcinoma in situ da pele dos membros inferiores, incluindo quadril.	No	No	No	No	No	No	No	No	No	No	No	No	No	No	No	No	No	No	No	Semi-intensive care	Confused	No	No	No	No	No	No	No	No	No	No	No	No	No	No	No	No	No	No
193	HCFMRP-USP	Electronic	Other (specify)	Morning	Male	São Paulo	Caucasian	Married	Incomplete elementary school	E46 Malnutrition PROTEICO CALÓRICA No ESPECIFICADA	No	No	No	No	No	No	No	No	No	No	No	No	No	No	No	No	No	Yes	No	Minimal care	Alert	No	No	No	No	No	No	No	No	No	No	No	No	No	No	No	No	No	Yes
194	HCFMRP-USP	Electronic	Oncology	Morning	Male	São Paulo	Caucasian	Married	Incomplete elementary school	C61 NEOPLASIA MALÍGNA DA PRÓSTATA	No	No	Yes	No	No	Yes	No	No	No	No	No	No	No	No	No	No	No	Yes	No	High-dependency care	Alert	No	No	Yes	No	No	Yes	No	No	No	No	No	No	No	No	No	No	No	Yes
195	HCFMRP-USP	Electronic	Neurology	Afternoon	Female	São Paulo	Caucasian	Not married	Nível superior completo	G122 Doença do Neurônio Motor	No	No	No	No	No	No	No	No	No	No	No	No	No	No	No	No	No	No	No	High-dependency care	Alert	No	No	No	No	No	No	No	No	No	No	No	No	No	No	No	No	No	No
196	HCFMRP-USP	Electronic	Other (specify)	Evening	Female	São Paulo	Black	Widower	Incomplete elementary school	R18 - ASCITE	No	No	Yes	No	No	No	No	No	Yes	No	No	Yes	No	No	No	No	No	Yes	No	Intermediate Care	Alert	No	No	Yes	No	No	No	No	No	Yes	No	No	Yes	No	No	No	No	Yes	Yes
197	HCFMRP-USP	Electronic	Gastroenterology	Afternoon	Female	São Paulo	Caucasian	Separated / divorced	Incomplete elementary school	R18 ascite	No	No	No	No	No	No	No	No	No	No	No	No	No	No	No	No	No	No	No	Intermediate Care	Alert	No	No	No	No	No	No	No	No	No	No	No	No	No	No	No	No	No	No
198	HCFMRP-USP	Electronic	Immunology	Evening	Female	São Paulo	Caucasian	Married	Ensino médio completo	D649 Anemia NE	No	No	No	No	No	No	No	No	No	No	No	No	No	No	No	No	No	No	No	Intensive Care	Pain response	No	No	No	No	No	No	No	No	No	No	No	No	No	No	No	No	No	No
199	HCFMRP-USP	Electronic	Immunology	Morning	Female	São Paulo	Black	Not married	Nível superior completo	M329 Lúpus Eritematoso Disseminado sistêmico	No	No	No	No	No	No	No	No	No	No	No	Yes	No	No	No	No	No	No	No	High-dependency care	Alert	No	No	No	No	No	No	No	No	No	No	No	Yes	No	No	No	No	No	No
200	HCFMRP-USP	Electronic	Cardiology	Evening	Male	São Paulo	Black	Married	Incomplete elementary school	I64 acidente vascular cerebral, No especificado como hemorrágico ou isquêmico	Yes	Yes	No	No	No	No	No	No	No	No	No	Yes	No	No	No	No	No	No	No	Intermediate Care	Alert	Yes	Yes	No	Yes	No	No	No	No	No	No	No	No	No	No	No	No	No	No
201	HCFMRP-USP	Electronic	Neurology	Afternoon	Male	São Paulo	Black	Not married	No	G401 epilepsia e síndromes epilépticas sintomáticas definidas por sua localização	No	No	No	No	No	No	No	No	No	No	No	No	No	No	No	No	No	No	No	High-dependency care	Confused	No	No	No	No	No	No	No	No	No	No	No	No	No	No	No	No	No	No
202	HCFMRP-USP	Electronic	Gastroenterology	Afternoon	Female	São Paulo	Caucasian	Married		E43 Malnutrition protéico calórica grave NE	No	No	No	No	No	No	No	No	No	No	No	No	No	No	No	No	No	No	No	Intermediate Care	Alert	No	No	No	No	No	No	No	No	No	No	No	No	No	No	No	No	No	No
203	HCFMRP-USP	Electronic	Gastroenterology	Morning	Male	São Paulo	Caucasian	Married	Ensino médio completo	C328 neoplasia maligna com lesao invasiva de laringe	No	No	No	No	No	No	No	No	No	No	No	No	No	No	No	No	No	No	No	Minimal care	Alert	No	No	No	No	No	No	No	No	No	No	No	No	No	No	No	No	No	No
204	HCFMRP-USP	Electronic	Gastroenterology	Afternoon	Male	São Paulo	Black	Not married	Ensino médio incompleto	J450 asma alergica	No	No	No	No	No	No	No	No	No	No	No	No	No	No	No	No	No	No	No	High-dependency care	Alert	No	No	No	No	No	No	No	No	No	No	No	Yes	No	No	No	No	Yes	No
205	HCFMRP-USP	Electronic	Nephrology	Morning	Female	São Paulo	Caucasian	Not married	Ensino médio completo	N179 Insuficiência renal aguda	No	No	No	No	No	No	No	No	No	No	No	No	No	No	No	No	No	No	No	Intermediate Care	Alert	No	No	No	No	No	No	No	No	No	No	No	No	No	No	No	No	No	No
206	HCFMRP-USP	Electronic	Oncology	Morning	Male	São Paulo	Black	Married	Incomplete elementary school	C343 Neoplasia Maligna do lobo inferior, bronquite ou pulmão	No	No	No	No	No	No	No	No	No	No	No	No	No	No	No	No	No	No	No	Minimal care	Alert	No	No	No	No	No	No	No	No	No	No	No	No	No	No	No	No	No	No
207	HCFMRP-USP	Electronic	Neurology	Afternoon	Male	São Paulo	Caucasian	Not married	Ensino médio completo	G610 sindrome de guillan-barre	No	No	No	No	No	No	No	No	No	No	No	No	No	No	No	No	No	No	No	High-dependency care	Alert	No	No	No	No	No	No	No	No	No	No	No	No	No	No	No	No	No	No
208	HCFMRP-USP	Electronic	Gastroenterology	Morning	Male	São Paulo	Caucasian	Companion	Nível superior incompleto	A051 botulismo	No	No	No	No	No	No	No	No	No	No	No	No	No	No	No	No	No	No	No	Minimal care	Alert	No	No	No	No	No	No	No	No	No	No	No	No	No	No	No	No	No	No
209	HCFMRP-USP	Electronic	Cardiology	Morning	Female	São Paulo	Black	Widower		I516 doenca cardiovascular NE	No	No	No	No	No	No	No	No	No	No	No	No	No	No	No	No	No	No	No	High-dependency care	Alert	No	No	No	No	No	No	No	No	No	No	No	No	No	No	No	No	No	No
210	HCFMRP-USP	Electronic	Nephrology	Afternoon	Male	São Paulo	Caucasian	Married	Ensino fundamental completo	D649 Anemia NE	No	Yes	Yes	Yes	No	No	No	No	No	No	No	No	Yes	No	No	No	No	No	No	High-dependency care	Alert	No	Yes	Yes	Yes	No	No	No	No	No	No	No	Yes	Yes	No	No	No	No	No
211	HCFMRP-USP	Electronic	Oncology	Morning	Male	Rio de Janeiro	Caucasian	Separated / divorced	Incomplete elementary school	C109 neoplasia maligna da orofaringe NE	No	No	No	No	No	No	No	No	No	No	No	No	No	No	No	No	No	No	No	High-dependency care	Alert	No	No	No	No	No	No	No	No	No	No	No	No	No	No	No	No	No	No
212	HCFMRP-USP	Electronic	Cardiology	Evening	Male	São Paulo	Caucasian	Other (specify)	No	G050 encefalite mielite e encefalomielite em doencas bacterianas classificadas em outras partes	No	No	Yes	No	No	No	No	No	No	No	No	No	No	No	No	No	No	No	No	Semi-intensive care	Alert	No	No	Yes	No	No	No	No	No	No	No	No	No	No	No	No	No	No	No
213	HCFMRP-USP	Electronic	Neurology	Afternoon	Female	São Paulo	Caucasian	Married	Incomplete elementary school	E039 Hipotireoidismo No especificado	No	No	Yes	No	No	No	No	No	No	Yes	No	No	No	No	No	No	No	No	No	High-dependency care	Alert	No	No	Yes	No	No	No	No	No	No	No	No	No	Yes	No	No	No	No	No
214	HCFMRP-USP	Electronic	Geriatrics	Morning	Male	São Paulo	Caucasian	Married	No	J441 Doença pulmonar obstrutiva crônica com exacerbacao aguda	No	No	Yes	No	No	No	No	No	Yes	Yes	No	No	No	No	No	No	No	No	No	Minimal care	Alert	No	No	Yes	No	No	Yes	No	No	No	No	No	No	Yes	No	No	No	No	No
215	HCFMRP-USP	Electronic	Gastroenterology	Morning	Male	São Paulo	Brown	Married	Ensino fundamental completo	ascite	No	No	No	No	No	No	No	No	Yes	No	No	No	No	No	No	No	No	Yes	No	Semi-intensive care	Unconscious	No	No	No	Yes	No	No	No	No	Yes	No	No	No	No	No	No	No	Yes	Yes
216	HCFMRP-USP	Electronic	Oncology	Afternoon	Male	São Paulo	Black	Not married	Incomplete elementary school	C024 neoplasia maligna da amígdala lingual.	No	No	No	No	No	No	No	No	No	No	No	No	No	Yes	No	No	No	No	No	Intermediate Care	Alert	No	No	No	No	No	No	No	No	No	No	No	No	No	Yes	No	No	No	No
217	HCFMRP-USP	Electronic	Gastroenterology	Afternoon	Female	São Paulo	Caucasian	Not married		N179 Insuficiência renal aguda	No	No	No	No	No	No	No	No	Yes	Yes	No	No	No	No	No	No	No	No	No	High-dependency care	Alert	No	No	No	No	No	No	No	No	Yes	Yes	No	No	No	No	No	No	No	No
218	HCFMRP-USP	Electronic	Nephrology	Afternoon	Female	São Paulo	NR/NS	Not married	Ensino fundamental completo	N179 insuficiência renal aguda NE	No	No	No	No	No	No	No	No	No	No	No	No	No	No	No	No	No	No	No	High-dependency care	Alert	No	No	No	No	No	No	No	No	No	No	No	No	No	Yes	No	No	No	No
219	HCFMRP-USP	Electronic	Cardiology	Afternoon	Female	São Paulo	Black	Married	Incomplete elementary school	I442 bloqueio atruoventricular total	Yes	Yes	No	No	No	No	No	No	No	No	No	Yes	No	No	No	No	No	No	No	Intermediate Care	Alert	Yes	Yes	No	No	No	No	No	No	No	No	No	Yes	No	No	No	No	No	No
220	HCFMRP-USP	Electronic	Infectious diseases	Afternoon	Male	São Paulo	Caucasian	Married	Incomplete elementary school	R13 Dysphagia. E271 insuficiência adrenocortical primária.	No	No	No	No	No	No	No	No	No	No	No	No	No	No	No	No	No	No	No	High-dependency care	Confused	No	No	No	No	No	No	No	No	No	No	No	No	No	No	No	No	No	No
221	HCFMRP-USP	Electronic	Neurology	Afternoon	Male	São Paulo	Caucasian	Not married	Incomplete elementary school	R579 Ne	No	No	Yes	No	No	No	No	No	No	No	No	No	No	No	No	No	No	No	No	High-dependency care	Alert	No	No	Yes	No	No	No	No	No	No	No	No	No	No	No	No	No	No	No
222	HCFMRP-USP	Electronic	Oncology	Morning	Female	São Paulo	Caucasian	Widower	Ensino médio completo	D432 Neoplasia de comportamento incerto ou Desconhecido do encéfalo NE	No	No	No	No	No	No	No	No	No	No	No	No	No	No	No	No	No	No	No	Intermediate Care	Alert	No	No	No	No	No	No	No	No	No	No	No	No	No	Yes	No	No	No	No
223	HCFMRP-USP	Electronic	Oncology	Afternoon	Male	São Paulo	Black	Married	Incomplete elementary school	D431 Neoplasia de comportamento incerto ou Desconhecido do encéfalo, infratentorial	No	No	Yes	No	No	No	No	No	No	No	No	No	No	No	No	No	No	No	No	High-dependency care	Confused	No	No	Yes	No	No	No	No	No	No	No	No	No	No	No	No	No	No	No
224	HCFMRP-USP	Electronic	Neurology	Afternoon	Male	São Paulo	Caucasian	Married	Ensino médio completo	G049 Encefalite, mielite, e encefalite No especificada	No	No	No	No	No	No	No	No	No	No	No	No	No	No	No	No	No	No	No	Semi-intensive care	Alert	No	No	No	No	No	No	No	No	No	No	No	No	No	No	No	No	No	No
225	HCFMRP-USP	Electronic	Neurology	Evening	Male	São Paulo	Caucasian	Married	Incomplete elementary school	B690 Cisticercose do sistema nervoso central, NE	No	No	No	No	No	No	No	No	No	No	No	No	No	No	No	No	No	No	No	High-dependency care	Alert	No	No	No	No	No	No	No	No	No	No	No	No	No	No	No	No	No	No
226	HCFMRP-USP	Electronic	Geriatrics	Evening	Female	São Paulo	Caucasian	Widower	Incomplete elementary school	B182 hepatite viral cronica	No	No	No	No	No	No	No	No	Yes	No	No	Yes	No	No	No	No	No	No	No	Intermediate Care	Alert	No	No	No	No	No	No	No	No	Yes	No	No	Yes	No	Yes	No	No	Yes	No
227	HCFMRP-USP	Electronic	Cardiology	Afternoon	Male	São Paulo	Caucasian	Married	No	K703 Cirrose Hepatica Alcoólica	No	No	No	No	No	No	No	No	Yes	No	No	Yes	No	No	No	No	No	No	No	High-dependency care	Confused	No	No	No	No	No	No	No	No	Yes	No	No	Yes	No	No	No	No	No	No
229	HEAB	Electronic	Oncology	Evening	Male	São Paulo	Caucasian	Married	No	J180 - Broncopneumonia	No	No	No	No	No	No	No	No	No	No	No	No	No	No	No	No	No	No	No	Intensive Care	Pain response	No	No	No	No	No	No	No	No	No	No	No	No	No	No	No	No	No	No
230	HEAB	Electronic	General clinic	Evening	Male	São Paulo	Black	Separated / divorced	Ensino fundamental completo	A09 - Diarreia e gastroenterite de origem infecciosa presumível	No	No	No	No	No	No	No	No	No	No	No	No	No	No	No	No	No	No	No	High-dependency care	Alert	No	No	No	No	No	No	No	No	No	No	No	No	No	No	No	No	No	No
231	HEAB	Electronic	General clinic	Evening	Male	São Paulo	Caucasian	Married	Nível superior completo	J189 - Pneumonia	No	No	No	No	Yes	No	No	No	No	No	No	No	No	No	No	No	No	No	No	Intermediate Care	Confused	No	No	No	No	Yes	No	No	No	No	No	No	No	No	No	No	No	No	No
232	HEAB	Electronic	Geriatrics	Evening	Male	São Paulo	Caucasian	Separated / divorced	Ensino médio completo	L89 - Ulcera Decúbito	No	No	No	No	No	No	No	No	No	No	No	No	No	No	No	No	No	No	No	Intensive Care	Alert	No	No	No	No	No	No	No	No	No	No	No	No	No	No	No	No	No	No
233	HEAB	Electronic	General clinic	Evening	Male	São Paulo	Caucasian	Married	Incomplete elementary school	C138 - Neoplasia Maligna com lesão invasiva da orofaringe	No	No	No	No	No	No	No	No	No	No	No	No	No	No	No	No	No	No	No	Minimal care	Alert	No	No	No	No	No	No	No	No	No	No	No	No	No	No	No	No	No	No
234	HEAB	Electronic	General clinic	Afternoon	Male	São Paulo	Caucasian	Married	No	J189 - Pneumonia	No	No	No	No	No	No	No	No	No	No	No	No	No	No	No	No	No	No	No	High-dependency care	Alert	No	No	No	No	No	No	No	No	No	No	No	No	No	No	No	No	No	No
235	HEAB	Electronic	General clinic	Afternoon	Male	São Paulo	Black	Married	No	R509 - Febre	No	No	No	No	No	No	No	No	No	No	No	No	No	No	No	No	No	No	No	Semi-intensive care	Alert	No	No	No	No	No	No	No	No	No	No	No	No	No	No	No	No	No	No
236	HEAB	Electronic	General clinic	Evening	Female	São Paulo	Caucasian	Widower	Incomplete elementary school	G20 - Doença de Parkinson	No	No	No	No	No	No	No	No	No	No	No	No	No	No	No	No	No	No	No	Intermediate Care	Alert	No	No	No	No	No	No	No	No	No	No	No	No	No	No	No	No	No	No
237	HEAB	Electronic	General clinic	Morning	Female	São Paulo	Caucasian	Married	Nível superior completo	I631 - Infarto cerebral devido a embolia de artérias pré cerebrais	No	No	No	No	No	No	No	No	No	No	No	No	No	No	No	No	No	No	No	High-dependency care	Alert	No	No	No	No	No	No	No	No	No	No	No	No	No	No	No	No	No	No
238	HEAB	Electronic	General clinic	Afternoon	Male	São Paulo	Caucasian	Separated / divorced	No	J159 - Pneumonia bacteriana	No	No	No	No	No	No	No	No	No	No	No	No	No	No	No	No	No	No	No	Intermediate Care	Confused	No	No	No	No	No	No	No	No	No	No	No	No	No	No	No	No	No	No
239	HEAB	Electronic	General clinic	Evening	Female	São Paulo	Caucasian	Widower	No	N390 - ITU de localização NE	No	No	No	No	No	No	No	No	No	No	No	No	No	No	No	No	No	No	No	Semi-intensive care	Alert	No	No	No	No	No	No	No	No	No	No	No	No	No	No	No	No	No	No
240	HEAB	Electronic	General clinic	Afternoon	Female	São Paulo	Caucasian	Widower	No	R568 - OUTRAS CONVULSÕES E AS NE	No	No	No	No	No	No	No	No	No	No	No	No	No	No	No	No	No	No	No	High-dependency care	Alert	No	No	No	No	No	No	No	No	No	No	No	No	No	No	No	No	No	No
241	HEAB	Electronic	General clinic	Afternoon	Female	São Paulo	Caucasian	Married	Incomplete elementary school	I694 - SEQUELAS DE ACIDENTE VASCULAR CEREBRAL NE COMO HEMORRÁGICO OU ISQUÊMICO	No	No	No	No	No	No	No	No	No	No	No	No	No	No	No	No	No	No	No	Intermediate Care	Alert	No	No	No	No	No	No	No	No	No	No	No	No	No	No	No	No	No	No
242	HEAB	Electronic	General clinic	Evening	Female	São Paulo	Black	Widower	Incomplete elementary school	F009 - Demencia NE na doença Alzheimer	No	No	No	No	No	No	No	Yes	No	No	No	No	No	No	No	No	No	No	No	High-dependency care	Alert	No	No	No	No	No	No	No	Yes	No	No	No	No	No	No	No	No	No	No
243	HEAB	Electronic	General clinic	Afternoon	Female	São Paulo	Caucasian	Widower	No	J189 - Pneumonia	No	No	No	No	No	No	No	No	No	No	No	No	No	No	No	No	No	No	No	High-dependency care	Alert	No	No	No	No	No	No	No	No	No	No	No	No	No	No	No	No	No	No
244	HEAB	Electronic	General clinic	Morning	Male	São Paulo	Caucasian	Not married	Ensino fundamental completo	I633 - INFARTO CEREBRAL DEVIDO A TROMBOSE DE ARTÉRIAS CEREBRAIS	No	No	Yes	No	No	No	No	No	No	No	No	No	Yes	No	No	No	No	No	No	Minimal care	Alert	No	No	Yes	No	No	No	No	No	No	No	No	No	Yes	No	No	No	No	No
245	HEAB	Electronic	General clinic	Afternoon	Male	São Paulo	Black	Not married	Incomplete elementary school	C329 - NEOPLASIA MALIGNA DA LARINGE	No	No	No	No	No	No	No	No	No	No	No	No	No	No	No	No	No	No	No	Minimal care	Alert	No	No	No	No	No	No	No	No	No	No	No	No	No	No	No	No	No	No
246	HEAB	Electronic	General clinic	Afternoon	Female	São Paulo	Caucasian	Widower	Ensino fundamental completo	J158 - Outras pneumonias bacterianas	No	No	No	No	No	No	No	No	No	No	No	No	No	No	No	No	No	No	No	Intermediate Care	Alert	No	No	No	No	No	No	No	No	No	No	No	No	No	No	No	No	No	No
247	HEAB	Electronic	General clinic	Afternoon	Female	São Paulo	Caucasian	Widower	Incomplete elementary school	J159 - Pneumonia bacteriana	No	No	No	No	No	No	No	No	No	No	No	No	No	No	No	No	No	No	No	Intermediate Care	Pain response	No	No	No	No	No	No	No	No	No	No	No	No	No	No	No	No	No	No
248	HEAB	Electronic	General clinic	Afternoon	Female	São Paulo	Caucasian	Widower	Incomplete elementary school	I64 - ACIDENTE VASCULAR CEREBRAL, NAO ESPECIFICADO COMO HEMORRAGICO OU ISQUEMICO	No	No	No	No	No	No	No	No	No	No	No	No	No	No	No	No	No	No	No	Intermediate Care	Alert	No	No	No	No	No	No	No	No	No	No	No	No	No	No	No	No	No	No
249	HEAB	Electronic	General clinic	Evening	Male	São Paulo	Caucasian	Married	Incomplete elementary school	F09 - Transtorno mental orgânico ou sintomático No especificado	No	No	No	No	No	No	No	No	No	No	No	No	No	No	No	No	No	No	No	Intermediate Care	Confused	No	No	No	No	No	No	No	No	No	No	No	No	No	No	No	No	No	No
250	HEAB	Electronic	General clinic	Evening	Female	São Paulo	Caucasian	Widower	No	J90 - Derrame Pleural	No	No	No	No	No	No	No	No	No	No	No	No	No	No	No	No	No	No	No	Intermediate Care	Alert	No	No	No	No	No	No	No	No	No	No	No	No	No	No	No	No	No	No
251	HEAB	Electronic	General clinic	Afternoon	Male	São Paulo	Caucasian	Married	Incomplete elementary school	I64 - ACIDENTE VASCULAR CEREBRAL, NAO ESPECIFICADO COMO HEMORRAGICO OU ISQUEMICO	No	No	No	No	No	No	No	No	No	No	No	No	No	No	No	No	No	No	No	Minimal care	Confused	No	No	No	No	No	No	No	No	No	No	No	No	No	No	No	No	No	No
252	HEAB	Electronic	Neurology	Afternoon	Male	São Paulo	Caucasian	Married	Incomplete elementary school	I64 - ACIDENTE VASCULAR CEREBRAL, NAO ESPECIFICADO COMO HEMORRAGICO OU ISQUEMICO	No	No	No	No	No	No	No	No	No	No	No	No	No	No	No	No	No	No	No	Intermediate Care	Alert	No	No	No	No	No	No	No	No	No	No	No	No	No	No	No	No	No	No
253	HEAB	Electronic	General clinic	Evening	Male	São Paulo	NR/NS	Other (specify)		I120 Doença renal hipertensiva com insuf renal	No	No	Yes	No	No	No	No	No	No	No	No	No	No	No	No	No	No	No	No	Intermediate Care	Confused	No	No	Yes	No	No	No	No	No	No	No	No	No	No	No	No	No	No	No
254	HEAB	Electronic	General clinic	Evening	Male	São Paulo	Caucasian	Married	Incomplete elementary school	E870 - HIPEROSMOLARIDADE E HIPERNATREMIA	No	No	Yes	No	No	No	No	No	No	Yes	No	No	No	No	No	No	No	No	No	High-dependency care	Confused	No	No	Yes	No	No	No	No	No	No	Yes	No	No	No	No	No	No	No	No
255	HEAB	Electronic	General clinic	Afternoon	Male	São Paulo	Caucasian	Married	Ensino médio completo	J189 Pneumonia	No	No	No	No	No	No	No	No	No	No	No	No	No	No	No	No	No	No	No	Intermediate Care	Alert	No	No	No	No	No	No	No	No	No	No	No	No	No	No	No	No	No	No
256	HEAB	Electronic	Neurology	Morning	Female	São Paulo	Caucasian	Married	Nível superior completo	I693 Sequela infarto cerebral	No	No	No	Yes	No	No	No	No	No	No	No	No	Yes	No	No	No	No	No	No	Intermediate Care	Alert	No	No	No	Yes	No	No	No	No	No	No	No	No	Yes	No	No	No	No	No
257	HEAB	Electronic	General clinic	Morning	Female	São Paulo	Caucasian	Widower	Incomplete elementary school	J189 Pneumonia	No	No	No	No	No	No	No	No	No	No	No	No	No	No	No	No	No	No	No	High-dependency care	Confused	No	No	No	No	No	No	No	No	No	No	No	No	No	No	No	No	No	No
258	HEAB	Electronic	General clinic	Evening	Female	São Paulo	Caucasian	Separated / divorced	No	I64 - ACIDENTE VASCULAR CEREBRAL, NAO ESPECIFICADO COMO HEMORRAGICO OU ISQUEMICO	No	No	No	Yes	No	No	No	No	No	No	No	No	No	No	No	No	No	No	No	Intermediate Care	Alert	No	No	No	Yes	No	No	No	No	No	No	No	No	No	No	No	No	No	No
259	HEAB	Electronic	General clinic	Evening	Female	São Paulo	Caucasian	Married	Incomplete elementary school	J189 Pneumonia	No	No	No	No	Yes	No	No	No	No	No	No	No	No	No	No	No	No	No	No	High-dependency care	Pain response	No	No	No	No	No	No	No	No	No	No	No	No	No	No	No	No	No	No
260	HEAB	Electronic	General clinic	Evening	Male	São Paulo	NR/NS	Not married	Incomplete elementary school	J180 - Broncopneumonia	No	No	No	No	No	No	No	No	No	No	No	No	No	No	No	No	No	No	No	High-dependency care	Pain response	No	No	No	No	No	No	No	No	No	No	No	No	No	No	No	No	No	No
261	HEAB	Electronic	General clinic	Afternoon	Male	São Paulo	Caucasian	Married	Incomplete elementary school	A810 - Doença de Creutzfeldt Jakob	No	No	No	No	No	No	No	No	No	No	No	No	No	No	No	No	No	No	No	Intermediate Care	Alert	No	No	No	No	Yes	No	No	No	No	No	No	No	No	No	No	No	No	No
262	HEAB	Electronic	General clinic	Afternoon	Female	São Paulo	Caucasian	Separated / divorced	Incomplete elementary school	L89 - Ulcera Decúbito	No	No	Yes	No	Yes	No	No	No	No	No	No	No	Yes	No	No	No	No	No	No	Intermediate Care	Confused	No	No	Yes	No	Yes	No	No	Yes	No	Yes	No	No	No	No	No	No	No	No
263	HEAB	Electronic	General clinic	Morning	Male	São Paulo	Black	Married	Incomplete elementary school	I64 - ACIDENTE VASCULAR CEREBRAL, NAO ESPECIFICADO COMO HEMORRAGICO OU ISQUEMICO	No	No	No	Yes	No	No	No	No	No	No	No	No	No	No	No	No	No	No	No	High-dependency care	Alert	No	No	No	Yes	No	No	No	No	No	No	No	No	No	No	No	No	No	No
264	HEAB	Electronic	General clinic	Evening	Female	São Paulo	Caucasian	Widower	Incomplete elementary school	J159 - Pneumonia bacteriana	No	No	No	No	No	No	No	Yes	No	No	No	No	No	No	No	No	No	No	No	Intermediate Care	Pain response	No	No	No	No	No	No	No	Yes	No	No	No	No	No	No	No	No	No	No
265	HEAB	Electronic	General clinic	Evening	Male	São Paulo	Black	Not married	Ensino fundamental completo	L89 - Ulcera Decúbito	No	No	No	No	No	No	No	No	No	No	No	No	No	No	No	No	No	No	No	Intermediate Care	Alert	No	No	No	No	No	No	No	Yes	No	No	No	No	No	No	No	No	No	No
266	HEAB	Electronic	General clinic	Morning	Male	São Paulo	Caucasian	Separated / divorced	Incomplete elementary school	I694 - SEQUELAS DE ACIDENTE VASCULAR CEREBRAL NE COMO HEMORRÁGICO OU ISQUÊMICO	No	No	No	Yes	No	No	No	No	No	No	No	No	No	No	No	No	No	No	No	High-dependency care	Alert	No	No	No	Yes	No	No	No	No	No	No	No	No	No	No	No	No	No	No
267	HEAB	Electronic	General clinic	Evening	Male	São Paulo	Caucasian	Not married	Incomplete elementary school	G409 - Epilepsia No especificada	No	No	No	No	No	No	No	No	No	No	No	No	No	No	No	No	No	No	No	High-dependency care	Alert	No	No	No	No	No	No	No	No	No	No	No	No	No	No	No	No	No	No
268	HEAB	Electronic	General clinic	Evening	Female	São Paulo	Caucasian	Separated / divorced	Incomplete elementary school	I64 - ACIDENTE VASCULAR CEREBRAL, NAO ESPECIFICADO COMO HEMORRAGICO OU ISQUEMICO	No	No	No	Yes	No	No	No	No	No	No	No	No	No	No	No	No	No	No	No	Intermediate Care	Alert	No	No	No	Yes	No	No	No	No	No	No	No	No	No	No	No	No	No	No
269	HEAB	Electronic	General clinic	Evening	Female	São Paulo	Caucasian	Widower	Incomplete elementary school	J158 - Outras pneumonias bacterianas	No	No	Yes	No	No	No	No	No	No	No	No	No	No	No	No	No	No	No	No	Semi-intensive care	Alert	No	No	Yes	No	No	No	No	No	No	No	No	No	No	No	No	No	No	No
270	HEAB	Electronic	General clinic	Afternoon	Female	São Paulo	Caucasian	Separated / divorced	Incomplete elementary school	J387 - Outras doenças da laringe	No	No	No	No	No	No	No	No	No	No	No	No	No	No	No	No	No	No	No	Minimal care	Alert	No	No	No	No	No	No	No	No	No	No	No	No	No	No	No	No	No	No
271	HEAB	Electronic	General clinic	Morning	Female	São Paulo	Caucasian	Married	Ensino fundamental completo	I694 Sequela AVC hemorragico ou isquemico	No	No	No	Yes	No	No	No	No	No	No	No	No	No	No	No	No	No	No	No	High-dependency care	Alert	No	No	No	Yes	No	No	No	No	No	No	No	No	No	No	No	No	No	No
272	HEAB	Electronic	General clinic	Morning	Male	São Paulo	Caucasian	Married	No	C329 - NEOPLASIA MALIGNA DA LARINGE	No	No	No	No	No	No	No	No	No	No	No	No	No	No	No	No	No	Yes	No	Intermediate Care	Alert	No	No	No	No	No	No	No	No	No	No	No	No	No	Yes	No	No	No	No
273	HEAB	Electronic	General clinic	Afternoon	Male	São Paulo	Caucasian	Separated / divorced	No	E149 - DM sem complicações	No	No	Yes	Yes	No	No	No	No	No	Yes	No	No	No	No	No	No	No	No	No	High-dependency care	Alert	No	No	Yes	Yes	No	No	No	No	No	Yes	No	No	No	No	No	No	No	No
274	HEAB	Electronic	General clinic	Evening	Male	São Paulo	Caucasian	Married	Ensino fundamental completo	J189 - Pneumonia	No	No	No	No	Yes	No	No	No	No	No	No	No	No	No	No	No	No	No	No	Semi-intensive care	Alert	No	No	No	No	Yes	No	No	No	No	No	No	No	No	No	No	No	No	No
275	HEAB	Electronic	General clinic	Afternoon	Male	São Paulo	Caucasian	Married	No	G308 - outras formas doença Alzheimer	No	No	No	No	Yes	No	No	No	No	No	No	No	No	No	No	No	No	No	No	Semi-intensive care	Alert	No	No	No	No	Yes	No	No	No	No	No	No	No	No	No	No	No	No	No
276	HEAB	Electronic	General clinic	Evening	Male	São Paulo	Caucasian	Married	Ensino fundamental completo	I64 - ACIDENTE VASCULAR CEREBRAL, NAO ESPECIFICADO COMO HEMORRAGICO OU ISQUEMICO	No	No	No	Yes	No	No	No	No	No	Yes	No	No	No	No	No	No	No	No	No	Intermediate Care	Alert	No	No	No	Yes	No	No	No	No	No	Yes	No	No	No	No	No	No	No	No
277	HEAB	Electronic	General clinic	Evening	Female	São Paulo	Caucasian	Widower	No	G309 - Doença Alzheimer	No	No	No	No	Yes	No	No	No	No	No	No	No	No	No	No	No	No	No	No	High-dependency care	Alert	No	No	No	No	Yes	No	No	No	No	No	No	No	No	No	No	No	No	No
278	HEAB	Electronic	General clinic	Evening	Female	São Paulo	Caucasian	Separated / divorced	Ensino médio incompleto	I460 - PCR com ressuscitação bem sucedida	No	No	No	No	No	No	No	No	No	No	No	No	No	No	No	No	No	No	No	Semi-intensive care	Pain response	No	No	No	No	No	No	No	No	No	No	No	No	No	No	No	No	No	No
279	HEAB	Electronic	General clinic	Evening	Male	São Paulo	Caucasian	Married	Incomplete elementary school	I64 - ACIDENTE VASCULAR CEREBRAL, NAO ESPECIFICADO COMO HEMORRAGICO OU ISQUEMICO	No	No	No	Yes	No	No	No	No	No	No	No	No	No	No	No	No	No	No	No	Semi-intensive care	Alert	No	No	No	Yes	No	No	No	No	No	No	No	No	No	No	No	No	No	No
280	HEAB	Electronic	General clinic	Afternoon	Male	São Paulo	Black	Separated / divorced	Incomplete elementary school	M798 - outros transtornos específicos tecidos moles	No	No	No	No	No	No	No	No	No	No	No	No	No	No	No	No	No	No	No	Semi-intensive care	Alert	No	No	No	No	No	No	No	No	No	No	No	No	No	No	No	No	No	No
281	HEAB	Electronic	General clinic	Afternoon	Female	São Paulo	Caucasian	Married	Incomplete elementary school	I693 - Sequela infarto cerebral	No	No	Yes	Yes	No	No	No	No	No	No	No	No	No	No	No	No	No	No	No	Intermediate Care	Alert	No	No	Yes	Yes	No	No	No	No	No	No	No	No	No	No	No	No	No	No
282	HES	Electronic	General clinic	Afternoon	Male	São Paulo	Caucasian	Married	Ensino médio completo	Acidente vascular cerebral No especificado como hemorrágico ou isquêmico	No	No	No	Yes	Yes	No	No	No	No	Yes	No	No	No	No	No	No	No	No	No		Confused	No	No	No	Yes	Yes	No	No	No	No	Yes	No	No	No	No	No	No	No	No
283	HES	Electronic	General clinic	Afternoon	Male	São Paulo	Caucasian	Widower	Incomplete elementary school	Acidente vascular cerebral No especificado como hemorrágico ou isquêmico	No	No	No	No	No	No	No	No	No	Yes	No	No	No	No	No	No	No	No	No	High-dependency care	Pain response	No	No	No	No	No	No	No	No	No	Yes	No	No	No	No	No	No	No	No
284	HES	Electronic	Other (specify)	Evening	Female	São Paulo	Brown	Widower	Ensino fundamental completo	Compressão venosa	No	No	Yes	Yes	No	No	No	No	No	Yes	No	No	No	No	No	No	No	No	No	Semi-intensive care	Confused	No	No	Yes	Yes	No	No	No	No	No	Yes	No	No	No	No	No	No	No	No
285	HES	Electronic	General clinic	Afternoon	Male	São Paulo	Caucasian	Married	Ensino fundamental completo	Acidente vascular cerebral No especificado como hemorrágico ou isquêmico	No	No	Yes	No	No	No	No	No	No	No	No	No	No	No	No	No	No	No	No	High-dependency care	Alert	No	No	Yes	No	No	No	No	No	No	No	No	No	No	No	No	No	No	No
286	HES	Electronic	General clinic	Afternoon	Female	São Paulo	Brown	Married	No	Acidente vascular cerebral No especificado como hemorrágico ou isquêmico	No	No	Yes	Yes	No	No	No	No	No	Yes	No	No	No	No	No	No	No	No	No	Intermediate Care	Alert	No	No	Yes	Yes	No	No	No	No	No	Yes	No	No	No	No	No	No	No	No
287	HES	Electronic	General clinic	Afternoon	Female	São Paulo	Caucasian	Married	No	Acidente vascular cerebral No especificado como hemorrágico ou isquêmico	No	No	Yes	No	Yes	No	No	No	No	No	No	No	No	No	No	No	No	No	No	High-dependency care	Alert	No	No	Yes	No	Yes	No	No	No	No	No	No	No	No	No	No	No	No	No
288	HES	Electronic	General clinic	Evening	Female	São Paulo	Brown	Not married	No	Acidente vascular cerebral No especificado como hemorrágico ou isquêmico	No	No	Yes	Yes	No	No	No	No	No	Yes	No	No	No	No	No	No	No	No	No	Semi-intensive care	Unconscious	No	No	Yes	Yes	No	No	No	No	No	Yes	No	No	No	No	No	No	No	No
289	HES	Electronic	General clinic	Afternoon	Female	São Paulo	Caucasian	Married	No, mas sabe ler e escrever	Hidrocefalia No especificada	No	No	Yes	Yes	No	No	No	No	No	Yes	No	No	No	No	No	No	No	No	No	Semi-intensive care	Confused	No	No	Yes	Yes	No	No	No	No	No	Yes	No	No	No	No	No	No	No	No
290	HES	Electronic	General clinic	Evening	Male	São Paulo	Caucasian	Married	Ensino fundamental completo	Acidente vascular cerebral No especificado como hemorrágico ou isquêmico	No	No	Yes	Yes	No	No	No	No	No	No	No	Yes	No	No	No	No	No	No	No	Semi-intensive care	Confused	No	No	Yes	Yes	No	No	No	No	No	No	No	Yes	No	No	No	No	No	No
291	HES	Electronic	General clinic	Afternoon	Female	São Paulo	Caucasian	Married	Ensino fundamental completo	Acidente vascular cerebral isquêmico à direita	No	No	Yes	No	No	No	No	No	No	Yes	No	No	No	No	No	No	No	No	No	Intensive Care	Pain response	No	No	Yes	No	No	No	No	No	No	Yes	No	No	No	No	No	No	No	No
292	HES	Electronic	Neurology	Afternoon	Male	São Paulo	Caucasian	Married	Ensino fundamental completo	Coma No especificado	No	No	Yes	Yes	No	No	No	No	No	Yes	No	No	No	No	No	No	No	No	No	Semi-intensive care	Alert	No	No	Yes	Yes	No	No	No	No	No	Yes	No	No	No	No	No	No	No	No
293	HES	Electronic	General clinic	Afternoon	Male	São Paulo	Caucasian	Not married	Ensino fundamental completo	Acidente vascular cerebral No especificado como hemorrágico ou isquêmico	No	No	No	No	No	No	No	No	No	No	No	No	No	No	No	No	No	No	No	High-dependency care	Confused	No	No	No	No	No	No	No	No	No	No	No	No	No	No	No	No	No	No
294	HES	Electronic	General clinic	Evening	Male	São Paulo	Caucasian	Married	No, mas sabe ler e escrever	Acidente vascular cerebral No especificado como hemorrágico ou isquêmico	No	No	No	Yes	No	No	No	No	No	Yes	No	No	No	No	No	No	No	No	No	High-dependency care	Alert	No	No	No	Yes	No	No	No	No	No	Yes	No	No	No	No	No	No	No	No
295	HES	Electronic	General clinic	Evening	Male	São Paulo	Brown	Not married	Ensino médio incompleto	Acidente vascular cerebral hemorragia intraparenquimatosa	No	No	Yes	No	No	No	No	No	No	No	No	No	No	No	No	No	No	No	No	Intensive Care	Pain response	No	No	Yes	No	No	No	No	No	No	No	No	No	No	No	No	No	No	No
296	HES	Electronic	Other (specify)	Afternoon	Female	São Paulo	Brown	Separated / divorced	Ensino fundamental completo	Outras complicações precoces de traumatismo	No	No	No	No	No	No	No	No	No	No	No	No	No	No	No	No	No	No	No	Semi-intensive care	Alert	No	No	No	No	No	No	No	No	No	No	No	No	No	No	No	No	No	No
297	HES	Electronic	General clinic	Afternoon	Male	São Paulo	Caucasian	Married	Ensino fundamental completo	Estado confusional agudo A/E	No	No	No	No	No	No	No	No	No	No	No	Yes	No	No	No	No	No	No	No	High-dependency care	Alert	No	No	No	No	No	No	No	No	No	No	No	Yes	No	No	No	No	No	No
298	HES	Electronic	General clinic	Afternoon	Female	São Paulo	Brown	Not married	Ensino fundamental completo	Acidente vascular cerebral No especificado como hemorrágico ou isquêmico	No	No	Yes	No	No	No	No	No	No	Yes	No	No	No	No	No	No	No	No	No	High-dependency care	Alert	No	No	Yes	Yes	No	No	No	No	No	Yes	No	No	No	No	No	No	No	No
299	HES	Electronic	General clinic	Afternoon	Male	São Paulo	Caucasian	Married	Ensino fundamental completo	TCE por queda de altura	No	No	No	No	No	No	No	No	No	No	No	No	No	No	No	No	No	No	No	High-dependency care	Confused	No	No	No	No	No	No	No	No	No	No	No	No	No	No	No	No	No	No
300	HES	Electronic	General clinic	Afternoon	Male	São Paulo	Caucasian	Married	Ensino fundamental completo	Acidente vascular cerebral No especificado como hemorrágico ou isquêmico	Yes	No	Yes	Yes	No	No	No	No	No	No	No	No	No	No	No	No	No	No	No	High-dependency care	Alert	Yes	No	Yes	Yes	No	No	No	No	No	No	No	No	No	No	No	No	No	No
301	HES	Electronic	General clinic	Morning	Male	São Paulo	Caucasian	Married	Incomplete elementary school	Acidente vascular cerebral isquêmico	No	No	No	No	Yes	No	No	No	No	No	No	No	No	No	No	No	No	No	No	Semi-intensive care	Alert	No	No	No	No	Yes	No	No	No	No	No	No	No	No	No	No	No	No	No
303	HES	Electronic	General clinic	Afternoon	Female	São Paulo	Caucasian	Married	No, mas sabe ler e escrever	Acidente vascular cerebral isquêmico - trombo de basilar direita	No	No	No	No	No	No	No	No	No	No	No	No	No	No	No	No	No	No	No	Intensive Care	Pain response	No	No	No	No	No	No	No	No	No	No	No	No	No	No	No	No	No	No
304	HES	Electronic	General clinic	Afternoon	Female	São Paulo	Caucasian	Widower	Incomplete elementary school	Broncopneumonia No especificada	Yes	Yes	Yes	No	No	No	No	No	No	Yes	No	No	No	No	No	No	No	No	No	High-dependency care	Alert	No	Yes	Yes	No	No	No	No	No	No	Yes	No	No	No	No	No	No	No	No
308	HES	Electronic	Neurology	Afternoon	Male	São Paulo	Caucasian	Married	Incomplete elementary school	Acidente vascular cerebral No especificado como hemorrágico ou isquêmico	No	No	Yes	Yes	No	No	No	No	No	No	No	No	No	No	No	No	No	No	No	High-dependency care	Confused	No	No	Yes	Yes	No	No	No	No	No	No	No	No	No	No	No	No	No	No
414	HSVP	Handwritten	General clinic	Morning	Female	Minas Gerais	Brown	Married	Incomplete elementary school	pneumonia aspirativa, septicemia	No	Yes	No	Yes	No	No	No	No	No	No	No	No	No	No	No	No	No	No	No		Unconscious	No	Yes	No	Yes	No	No	No	No	No	No	No	No	No	No	No	No	No	No
415	HSVP	Handwritten	General clinic	Afternoon	Female	Minas Gerais	Caucasian	Widower	No	HDA + ANEMIA SEVERA	No	No	No	No	No	No	No	No	No	No	No	Yes	No	No	No	No	No	No	No		Confused	No	No	Yes	Yes	No	No	No	No	No	No	No	Yes	No	No	No	No	No	No
416	HSVP	Handwritten	General clinic	Afternoon	Female	Minas Gerais	Caucasian	Widower	No	Pneumonia + Malnutrition	No	No	No	Yes	Yes	No	No	No	No	Yes	Yes	No	No	No	No	No	No	No	No		Pain response	No	No	No	Yes	Yes	No	No	No	No	Yes	Yes	No	No	No	No	No	No	No
417	HSVP	Handwritten	General clinic	Morning	Male	Minas Gerais	Caucasian	Married	No, mas sabe ler e escrever	ITU	No	No	No	No	Yes	No	No	No	No	No	No	No	No	No	No	No	No	No	No	High-dependency care	Confused	No	No	No	No	Yes	No	No	No	No	No	No	No	No	No	No	No	No	No
421	HSVP	Handwritten	General clinic	Morning	Female	Minas Gerais	Caucasian	Married	Incomplete elementary school	Septicemia	No	No	No	No	Yes	No	No	No	No	No	No	No	No	No	No	No	No	No	No	Semi-intensive care	Unconscious	No	No	No	No	Yes	No	No	No	No	No	No	No	No	No	No	No	No	No
423	HSVP	Handwritten	General clinic	Evening	Male	Minas Gerais	Caucasian	Married	Incomplete elementary school	Pneumonia	No	No	Yes	No	No	No	No	No	No	No	No	No	No	No	No	No	No	No	No	Semi-intensive care	Pain response	No	No	Yes	No	No	No	No	No	No	No	No	No	No	No	No	No	No	No
424	HSVP	Handwritten	General clinic	Afternoon	Male	Minas Gerais	Brown	Married	Incomplete elementary school	Broncopneumonia	No	No	No	Yes	No	No	No	No	No	No	No	No	No	No	No	No	No	No	No	Semi-intensive care	Pain response	No	No	No	Yes	No	No	No	No	No	Yes	No	No	No	No	No	No	No	No
425	HSVP	Handwritten	General clinic	Afternoon	Male	Minas Gerais	Caucasian	Not married	Ensino médio completo	TCE Grave+Hematoma subdural aguda	No	No	No	Yes	No	No	No	No	No	No	No	No	No	No	No	No	No	No	No	Intensive Care	Unconscious	No	No	No	Yes	No	No	No	No	No	No	No	No	No	No	No	No	No	No
426	HSVP	Handwritten	General clinic	Afternoon	Male	Minas Gerais	Black	Not married	Incomplete elementary school	ILEO FUNCIONAL	No	No	No	No	No	No	No	No	No	No	No	No	No	No	No	No	No	No	No	Semi-intensive care	Confused	No	No	No	No	No	No	No	No	No	No	No	No	No	No	No	No	No	No
427	HSVP	Handwritten	General clinic	Morning	Female	Minas Gerais	Caucasian	Widower	Incomplete elementary school	AVC	No	No	Yes	Yes	No	No	No	No	No	No	No	No	No	No	No	No	No	No	No		Pain response	No	No	Yes	Yes	No	No	No	No	No	No	No	No	No	No	No	No	No	No
428	HSVP	Handwritten	General clinic	Afternoon	Male	Minas Gerais	Caucasian	Married	Ensino fundamental completo	Alzheimer	No	No	No	No	Yes	No	No	No	No	No	No	No	No	No	No	No	No	No	No	Intermediate Care	Pain response	No	No	No	No	Yes	No	No	No	No	No	No	No	No	No	No	No	No	No
429	HSVP	Handwritten	General clinic	Morning	Female	Minas Gerais	Brown	Widower	No	AVC	No	No	No	Yes	No	No	No	No	No	No	No	No	Yes	No	No	No	No	No	No	Intermediate Care	Alert	No	No	No	Yes	No	No	No	No	No	No	No	No	Yes	No	No	No	No	No
430	HSVP	Handwritten	General clinic	Morning	Male	Minas Gerais	Caucasian	Widower	No, mas sabe ler e escrever	Esofagite - sequela de acidente anterior	No	No	No	No	Yes	No	No	No	No	No	No	No	No	No	No	No	No	No	No		Alert	No	No	No	No	Yes	No	No	No	No	No	No	No	No	No	No	No	No	No
432	HSVP	Handwritten	General clinic	Afternoon	Male	Minas Gerais	Brown	Not married	No	Malnutrition+GECA+SEPSE	No	No	No	No	No	No	No	No	No	No	No	No	No	No	No	No	No	No	No	Minimal care	Confused	No	No	No	No	No	No	No	No	No	No	No	No	No	No	No	No	No	No
487	HSCRGS	Electronic	General clinic	Afternoon	Male	Rio Grande do Sul	Caucasian	Not married	Ensino médio completo	TCE por agressão, fratura comunicativa do seio maxilar direito, fratura oto zigomático direito, fratura dos ossos do nariz.	No	No	No	Yes	No	No	No	No	No	No	No	No	No	No	No	No	No	No	No	High-dependency care	Confused	No	No	No	No	No	No	No	No	No	No	No	No	No	No	No	No	No	No
488	HSCRGS	Electronic	General clinic	Afternoon	Female	Rio Grande do Sul	Caucasian	Married	No, mas sabe ler e escrever	Possível hemorragia digestiva alta / Necrose hálux D	No	Yes	Yes	Yes	No	No	No	No	No	Yes	No	Yes	No	No	No	No	No	No	No	High-dependency care	Confused	No	Yes	Yes	Yes	No	No	No	No	No	Yes	No	Yes	No	No	No	No	No	No
489	HSCRGS	Electronic	General clinic	Afternoon	Male	Rio Grande do Sul	Caucasian	Married	No	edema cerebral traumático	No	No	No	Yes	No	No	No	No	No	No	No	No	No	No	No	No	No	No	No	Semi-intensive care	Unconscious	No	No	No	No	No	No	No	No	No	No	No	No	No	No	No	No	No	No
490	HSCRGS	Electronic	General clinic	Evening	Female	Rio Grande do Sul	Caucasian	Married	No	AVC, No especificado como hemorrágico ou isquêmico,	No	No	No	Yes	No	No	No	No	No	Yes	No	No	No	No	No	No	No	No	No	High-dependency care	Unconscious	No	No	No	Yes	No	No	No	No	No	Yes	No	No	No	No	No	No	No	No
491	HSCRGS	Electronic	Gastroenterology	Afternoon	Male	Rio Grande do Sul	Brown		Ensino fundamental completo	rebaixamento sensório + perda de força motora (AVC)	No	No	No	Yes	No	No	No	No	Yes	No	Yes	No	No	No	No	No	No	No	No	Semi-intensive care	Unconscious	No	No	No	No	No	No	No	No	No	No	No	No	No	No	No	No	Yes	No
492	HSCRGS	Electronic	General clinic	Evening	Male	Rio Grande do Sul	Caucasian	Not married	Ensino médio completo	Rebaixamento do sensório + lesão em região maleolar D	No	No	Yes	Yes	No	No	No	No	No	No	No	No	No	No	No	No	No	No	No	Semi-intensive care	Confused	No	No	Yes	No	No	No	No	No	No	No	No	No	No	No	No	No	Yes	No
493	HSCRGS	Electronic	General clinic	Evening	Male	Rio Grande do Sul	Caucasian	Married	No, mas sabe ler e escrever	FAF em face 06/07; Infecção trato respiratório (abcesso); isolada Klebsiella P (KPC) em escarro.	No	No	No	No	No	No	No	No	No	No	No	No	No	No	No	No	No	No	No	Intermediate Care	Alert	No	No	No	No	No	No	No	No	No	No	No	No	No	No	No	No	No	No
494	HSCRGS	Electronic	General clinic	Afternoon	Male	Rio Grande do Sul	Black	Not married	Ensino fundamental completo	Broncopneumonia No especificada	No	No	No	No	No	No	No	No	No	No	No	No	No	No	No	No	No	No	No	High-dependency care	Alert	No	No	No	No	No	No	No	No	No	No	No	No	No	No	No	No	No	No
495	HSCRGS	Electronic	General clinic	Morning	Male	Rio Grande do Sul	Black	Married	Ensino fundamental completo	164 - Acidente Vascular Cerebral (No epecificado como)	No	No	Yes	Yes	No	No	No	No	No	No	No	No	No	No	No	No	No	No	No	Semi-intensive care	Unconscious	No	No	Yes	Yes	No	No	No	No	No	No	No	No	No	No	No	No	No	No
496	HSCRGS	Electronic	Neurology	Afternoon	Male	Rio Grande do Sul	Caucasian	Separated / divorced	Ensino médio completo	1633 Infarto cerebral devido trombose de artérias cerebrais + sinusite	No	No	Yes	Yes	No	No	No	No	No	Yes	Yes	No	No	No	No	No	No	No	No	High-dependency care	Unconscious	No	No	Yes	Yes	No	No	No	No	No	Yes	No	No	No	No	No	No	No	No
497	HSCRGS	Electronic	Neurology	Afternoon	Male	Rio Grande do Sul	Caucasian	Married	No, mas sabe ler e escrever	164 - Acidente Vascular Cerebral, No específicado	No	No	Yes	Yes	No	No	No	No	No	No	No	No	No	No	No	No	No	No	No	High-dependency care	Unconscious	No	No	Yes	Yes	No	No	No	No	No	No	No	No	No	No	No	No	No	No
498	HSCRGS	Electronic	General clinic	Morning	Female	Rio Grande do Sul	Caucasian	Widower	Ensino fundamental completo	Disturbio de coagulação	No	Yes	Yes	No	No	No	No	No	No	No	No	No	No	No	No	No	No	No	No	Semi-intensive care	Unconscious	No	Yes	Yes	No	No	No	No	No	No	No	No	No	No	No	No	No	No	No
499	HSCRGS	Electronic	Nephrology	Evening	Female	Rio Grande do Sul	Caucasian	Not married	Nível superior completo	Grangrena em pé D; Angioplastia de TA+ femoral superficial; Amputação de 4º e 5º pododactilos + amputação a nível de antepé D.	No	No	Yes	Yes	No	No	No	No	No	No	No	No	Yes	No	No	No	No	No	No	High-dependency care	Confused	No	No	Yes	Yes	No	No	No	No	No	No	No	No	Yes	No	No	No	No	No
500	HSCRGS	Electronic	General clinic	Morning	Male	Rio Grande do Sul	Caucasian	Married	Ensino fundamental completo	Afasia associada a hemiparesia (provável AVC); Fibrilação atrial	No	Yes	No	Yes	No	Yes	No	No	No	No	No	Yes	No	No	No	No	No	No	No	Semi-intensive care	Unconscious	No	Yes	No	Yes	No	Yes	No	No	No	No	No	No	No	No	No	No	No	No
501	HSCRGS	Electronic	General clinic	Afternoon	Female	Rio Grande do Sul	Black	Widower	No, mas sabe ler e escrever	Hemorragia digestiva alta + hematêmese + melena + epistaxe	No	No	No	No	Yes	No	No	No	No	No	No	No	No	No	No	No	No	No	No	Intensive Care	Unconscious	No	No	No	No	Yes	No	No	No	No	No	No	No	No	No	No	No	No	No
502	HSCRGS	Electronic	Neurology	Afternoon	Female	Rio Grande do Sul	Black	Married	Ensino médio completo	TCE grave, com edema cerebral, fratura ossos da face + fratura radio D	No	No	No	Yes	No	No	No	No	No	No	No	No	No	No	No	No	No	No	No	High-dependency care	Unconscious	No	No	No	No	No	No	No	No	No	No	No	No	No	No	No	No	No	No
503	HSCRGS	Electronic	General clinic	Evening	Male	Rio Grande do Sul	Caucasian	Separated / divorced	Incomplete elementary school	IAMSSS; Troponina 32 - Grece152 / 1CHAD	Yes	No	Yes	No	Yes	No	No	No	No	Yes	No	Yes	No	No	No	No	No	No	No	High-dependency care	Unconscious	No	No	No	No	No	No	No	No	No	No	No	No	No	No	No	No	No	No
504	HSCRGS	Electronic	General clinic	Afternoon	Male	Rio Grande do Sul	Black	Separated / divorced	Ensino fundamental completo	Diarréia, vômito (7dias), anemia e perda ponderal há 2 meses	No	No	Yes	No	No	No	No	No	No	Yes	No	No	No	No	No	No	No	No	No	High-dependency care	Alert	No	No	Yes	No	No	No	No	No	No	Yes	No	No	No	No	No	No	No	No
505	HSCRGS	Electronic	General clinic	Afternoon	Female	Rio Grande do Sul	Caucasian	Separated / divorced	Ensino fundamental completo	AVCi	No	No	Yes	Yes	No	No	No	No	No	No	No	No	No	No	No	No	No	No	No	Semi-intensive care	Unconscious	No	No	Yes	Yes	No	No	No	No	No	No	No	No	No	No	No	No	No	No
506	HSCRGS	Electronic	General clinic	Morning	Female	Rio Grande do Sul	Caucasian	Separated / divorced	Incomplete elementary school	AVC, No especificado	No	No	No	Yes	No	No	No	No	No	No	No	No	No	No	No	No	No	No	No	High-dependency care	Unconscious	No	No	No	Yes	No	No	No	No	No	No	No	No	No	No	No	No	No	No
507	HSCRGS	Electronic	Infectious diseases	Evening	Male	Rio Grande do Sul	Caucasian	Married	Ensino médio completo	Correção de fratura de quadril + escaras sacral e occipital	No	No	No	Yes	No	No	No	No	No	No	No	No	No	No	No	No	No	No	No	Semi-intensive care	Unconscious	No	No	No	No	No	No	No	No	No	No	No	No	No	No	No	No	No	No
508	HSCRGS	Electronic	General clinic	Morning	Male	Rio Grande do Sul	Caucasian	Not married	Ensino fundamental completo	Insuficiência pulmonar; Insuficiência renal grave; Desidratação; Malnutrition	No	No	No	No	No	Yes	No	No	No	No	No	Yes	No	No	No	No	No	No	No	Semi-intensive care	Unconscious	No	No	No	No	No	Yes	No	No	No	No	No	Yes	No	No	No	No	No	No
509	HSCRGS	Electronic	Gastroenterology	Evening	Female	Rio Grande do Sul	Caucasian	Separated / divorced	Ensino médio completo	PCR com ROSC de 8min devido a hipoxemia durante anestesia para EDA eletiva	No	No	No	No	No	No	No	No	Yes	No	No	No	Yes	No	No	No	No	No	No	Semi-intensive care	Unconscious	No	No	No	No	No	No	No	No	No	No	No	No	Yes	No	No	No	Yes	No
510	HSCRGS	Electronic	General clinic	Morning	Female	Rio Grande do Sul	Caucasian	Married	No, mas sabe ler e escrever	Pneumonia aspirativa e candidúria	No	No	No	Yes	No	No	No	No	No	No	Yes	No	Yes	No	No	No	No	No	No	Semi-intensive care	Unconscious	No	No	No	Yes	No	No	No	No	No	Yes	No	No	No	No	No	No	No	No
511	HSCRGS	Electronic	General clinic	Afternoon	Male	Rio Grande do Sul	Caucasian	Married	Ensino médio completo	AVI - hemiplegio; Disartria; Disturbio deglutição	No	No	Yes	Yes	No	No	No	No	No	No	No	No	No	No	No	No	No	No	No	Semi-intensive care	Unconscious	No	No	Yes	Yes	No	No	No	No	No	No	Yes	No	No	No	No	No	No	No
512	HSCRGS	Electronic	General clinic	Evening	Male	Rio Grande do Sul	Caucasian	Not married	No, mas sabe ler e escrever	J180 Broncopneumonia No específicada	No	No	No	No	Yes	No	No	No	No	No	No	No	No	No	No	No	No	No	No	Semi-intensive care	Unconscious	No	No	No	No	Yes	No	No	No	No	No	No	No	No	No	No	No	No	No
513	HSCRGS	Electronic	General clinic	Afternoon	Male	Rio Grande do Sul	Caucasian	Separated / divorced	Ensino médio completo	Hepatite alcoólica; Cirrose hepática descompensada	No	No	No	No	No	No	No	No	Yes	No	No	No	No	No	No	No	No	No	No	Minimal care	Alert	No	No	No	No	No	No	No	No	No	No	No	No	No	No	No	No	Yes	No
514	HSCRGS	Electronic	Gastroenterology	Afternoon	Male	Rio Grande do Sul	Caucasian	Married	Ensino médio completo	IRA No específicada; ICC investigando e CA TGF (investigando)	No	Yes	No	No	No	No	No	No	No	Yes	No	No	No	No	No	No	No	No	No	High-dependency care	Alert	No	No	No	No	No	No	No	No	No	Yes	No	No	No	No	No	No	No	No
515	HSCRGS	Electronic	General clinic	Morning	Male	Rio Grande do Sul	Caucasian	Married	Ensino médio incompleto	1635 - Infarto Cerebral por oclusão ou estonose No especificada de artéria	No	Yes	Yes	Yes	No	No	No	No	No	No	No	No	No	No	No	No	No	No	No	Minimal care		No	Yes	Yes	Yes	No	No	No	No	No	No	No	No	No	No	No	No	No	No
516	HSCRGS	Electronic	General clinic	Evening	Female	Rio Grande do Sul	Caucasian	Married	Incomplete elementary school	AVC isquêmico	No	No	Yes	Yes	No	No	No	No	No	No	No	No	Yes	No	No	No	No	No	No	High-dependency care	Pain response	No	No	Yes	Yes	No	No	No	No	No	Yes	No	No	No	No	No	No	No	No
517	HSCRGS	Electronic	General clinic	Afternoon	Male	Rio Grande do Sul	Caucasian	Not married	Incomplete elementary school	AVC isquêmico	No	No	No	Yes	No	No	No	No	No	Yes	No	No	No	No	No	No	No	No	No	Intermediate Care		No	No	No	Yes	No	No	No	No	No	Yes	No	No	No	No	No	No	No	No
[truncated: 24 more columns]

## Sheet: Sheet2
MPP_Adm	MPP_Disch	Num_MPP_Decreased
0	0	Remained
1	2	No
0	0	Remained
0	0	Remained
3	0	Yes
2	2	Remained
0	0	Remained
4	2	Yes
2	1	Yes
2	2	Remained
1	1	Remained
1	1	Remained
2	1	Yes
0	0	Remained
3	2	Yes
1	1	Remained
1	0	Yes
1	1	Remained
2	0	Yes
0	0	Remained
1	1	Remained
1	1	Remained
1	1	Remained
0	0	Remained
0	1	No
1	0	Yes
1	1	Remained
0	0	Remained
1	1	Remained
1	1	Remained
2	1	Yes
2	1	Yes
1	1	Remained
0	0	Remained
0	2	No
1	1	Remained
0	0	Remained
1	1	Remained
1	0	Yes
0	0	Remained
2	1	Yes
1	1	Remained
0	0	Remained
1	1	Remained
0	0	Remained
4	6	No
3	5	Yes
3	3	Remained
5	3	Yes
2	1	Yes
2	2	Remained
6	6	Remained
2	2	Remained
1	3	No
1	7	No
2	4	No
3	2	Yes
6	3	Yes
1	1	Remained
1	1	Remained
1	0	Yes
1	1	Remained
5	4	Yes
1	1	Remained
1	1	Remained
3	4	No
2	4	No
3	1	Yes
2	2	Remained
4	3	Yes
2	2	Remained
1	4	No
1	1	Remained
0	1	No
1	2	No
1	1	Remained
2	2	Remained
2	0	Yes
0	1	No
2	2	Remained
1	1	Remained
1	1	Remained
1	1	Remained
1	1	Remained
1	2	No
2	2	Remained
1	3	No
4	3	Yes
1	1	Remained
1	0	Yes
6	6	Remained
1	3	No
2	1	Yes
1	0	Yes
1	1	Remained
1	0	Yes
2	1	Yes
2	1	Yes
4	4	Remained
2	0	Yes
0	2	No
2	2	Remained
1	1	Remained
1	2	No
1	3	No
2	2	Remained
3	1	Yes
1	2	No
0	0	Remained
1	1	Remained
2	1	Yes
1	1	Remained
1	3	No
2	2	Remained
0	3	No
3	2	Yes
2	2	Remained
3	3	Remained
3	0	Yes
2	2	Remained
1	1	Remained
1	1	Remained
3	4	No
2	1	Yes
1	1	Remained
5	7	No
2	2	Remained
3	3	Remained
2	2	Remained
2	4	No
1	0	Yes
2	2	Remained
4	4	Remained
2	4	No
3	3	Remained
1	0	Yes
6	2	Yes
0	4	No
2	2	Remained
2	3	No
2	0	Yes
1	1	Remained
2	2	Remained
2	2	Remained
1	4	No
2	2	Remained
2	1	Yes
4	4	Remained
5	3	No
1	2	No
2	1	Yes
0	0	Remained
2	2	Remained
2	2	Remained
1	1	Remained
1	1	Remained
3	0	Yes
1	4	No
1	0	Yes
3	1	Yes
2	1	Yes
2	2	Remained
2	1	Yes
1	0	Yes
1	2	No
2	1	Yes
1	1	Remained
2	3	No
1	1	Remained
0	1	No
2	2	Remained
1	1	Remained
2	3	No
0	0	Remained
0	1	No
2	2	Remained
4	2	Yes
3	5	No
0	1	No
0	1	No
2	2	Remained
1	1	Remained
2	0	Yes
0	1	No
2	2	Remained
2	1	Yes
1	0	Yes
1	1	Remained
1	0	Yes
2	2	Remained
2	4	No
1	4	No
0	1	No
0	0	Remained
0	2	No
2	4	No
1	1	Remained
1	1	Remained
1	0	Yes
2	3	No
1	1	Remained
2	1	Yes
2	2	Remained
0	0	Remained
0	1	No
1	0	Yes
0	3	No
1	2	No
1	1	Remained
1	1	Remained
1	1	Remained
2	2	Remained
1	2	No
2	2	Remained
2	2	Remained
1	1	Remained
2	1	Yes
1	1	Remained
1	3	No
1	2	No
2	2	Remained
1	5	No
0	2	No
1	1	Remained
2	1	Yes
2	3	No
3	1	Yes
0	1	No
3	1	Yes
2	3	No
1	1	Remained
1	4	No
3	0	Yes
4	4	Remained
1	2	No
1	1	Remained
2	1	Yes
1	1	Remained
2	2	Remained
3	4	No
1	1	Remained
1	2	No
2	1	Yes
1	1	Remained
3	0	Yes
1	1	Remained
1	1	Remained
2	1	Yes
1	1	Remained
2	2	Remained
0	3	No
1	2	No
2	2	Remained
1	3	No
2	4	No
2	3	No
1	1	Remained
2	2	Remained
2	2	Remained
2	2	Remained
4	1	Yes
3	3	Remained
0	1	No
1	3	No
2	1	Yes
3	2	Yes
4	2	Yes
2	2	Remained
4	3	Yes
2	1	Yes
3	1	Yes
2	4	No
4	4	Remained
3	1	Yes
1	2	No
2	4	No
3	3	Remained
2	2	Remained
0	4	No
2	1	Yes
4	0	Yes
2	1	Yes
0	0	Remained
0	2	No
1	2	No
1	1	Remained
0	0	Remained
0	0	Remained
1	2	No
1	1	Remained
0	0	Remained
2	1	Yes
0	0	Remained
0	1	No
2	1	Yes
1	1	Remained
3	2	Yes
2	2	Remained
2	2	Remained
1	3	No
3	3	Remained
2	3	No
2	5	No
3	4	No
0	0	Remained
2	1	No
2	3	No
2	3	No
5	2	Yes
2	2	Remained
4	3	Yes
5	4	Yes
4	2	Yes
2	4	No
2	1	Yes
4	3	Yes
4	4	Remained
3	1	Yes
6	5	Yes
3	3	Remained
2	3	No
3	3	Remained
2	3	No
2	3	No
3	3	Remained
3	3	Remained
3	5	No
