# Supplementary material for: Are patients with a nasally placed feeding tube at risk of potential drug-drug interactions? A multicentre cross-sectional study
Source: PLoS One. 2019 Jul 31;14(7):e0220248. doi: 10.1371/journal.pone.0220248 (PMC6668811; doi:10.1371/journal.pone.0220248)
Supplement: S3 Table — Supporting information on data analyses. (XLSX) [file pone.0220248.s003.xlsx]

## Sheet: Aim 1 model building
Remove one variable from Full model
QIC	-9722.8								QIC	-9749.92									QIC	-9769.25									QIC	-9825.09									QIC	-9742									QIC
QICu	-9730.86								QICu	-9758.87									QICu	-9775.67									QICu	-9831.5									QICu	-9749.36									QICu
Parameter		Estimate	Standard Error	95% Confidence Limits		Z	Pr > |Z|		Parameter		Estimate	Standard Error	95% Confidence Limits		Z	Pr > |Z|			Parameter		Estimate	Standard Error	95% Confidence Limits		Z	Pr > |Z|			Parameter		Estimate	Standard Error	95% Confidence Limits		Z	Pr > |Z|			Parameter		Estimate	Standard Error	95% Confidence Limits		Z	Pr > |Z|			Parameter
Intercept		-0.8049	0.1362	-1.0718	-0.5379	-5.91	<.0001		Intercept		-0.7933	0.133	-1.0539	-0.5327	-5.97	<.0001	-0.0144117		Intercept		-0.7116	0.1094	-0.9259	-0.4972	-6.51	<.0001	-0.115915		Intercept		-0.8156	0.1377	-1.0855	-0.5456	-5.92	<.0001	0.0132936		Intercept		-0.7924	0.1329	-1.0528	-0.532	-5.96	<.0001	-0.0155299		Intercept
time	1	0.0234	0.0374	-0.0499	0.0967	0.62	0.5321										-1		time	1	0.0264	0.0377	-0.0475	0.1003	0.7	0.484	0.128205		time	1	0.0318	0.0377	-0.0422	0.1057	0.84	0.3996	0.358974		time	1	0.0231	0.0374	-0.0501	0.0963	0.62	0.5358	-0.0128205		time
agecat	1	-0.0966	0.094	-0.2807	0.0875	-1.03	0.3038		agecat	1	-0.0972	0.094	-0.2815	0.087	-1.03	0.3009	0.00621118		agecat	1	-0.0488	0.0866	-0.2187	0.121	-0.56	0.573	-0.494824										-1		agecat	1	-0.089	0.0949	-0.275	0.097	-0.94	0.3483	-0.0786749		agecat
agecat	2	-0.2429	0.0931	-0.4252	-0.0605	-2.61	0.0091		agecat	2	-0.2448	0.0933	-0.4277	-0.062	-2.62	0.0087	0.00782215		agecat	2	-0.1904	0.0814	-0.35	-0.0308	-2.34	0.0194	-0.216138										-1		agecat	2	-0.2401	0.0928	-0.4221	-0.0582	-2.59	0.0097	-0.0115274		agecat
agecat	3	-0.2337	0.0953	-0.4205	-0.0469	-2.45	0.0142		agecat	3	-0.2352	0.0954	-0.4223	-0.0481	-2.46	0.0137	0.00641849		agecat	3	-0.1796	0.0762	-0.3291	-0.0302	-2.36	0.0185	-0.231493										-1		agecat	3	-0.2276	0.0956	-0.415	-0.0403	-2.38	0.0172	-0.0261018		agecat
Gender	Female	0.0397	0.0587	-0.0753	0.1548	0.68	0.4986		Gender	Female	0.0396	0.0587	-0.0755	0.1547	0.67	0.5	-0.00251889		Gender	Female	0.0402	0.0586	-0.0747	0.1551	0.69	0.4931	0.0125945		Gender	Female	0.0337	0.0597	-0.0833	0.1507	0.56	0.5727	-0.151134										-1		Gender
CCIcat	1	0.1411	0.1207	-0.0955	0.3777	1.17	0.2425		CCIcat	1	0.1423	0.1208	-0.0944	0.379	1.18	0.2387	0.00850461										-1		CCIcat	1	0.0692	0.1187	-0.1634	0.3018	0.58	0.5599	-0.509568		CCIcat	1	0.1412	0.1195	-0.0931	0.3755	1.18	0.2375	0.000708717		CCIcat
CCIcat	2	0.1656	0.1389	-0.1066	0.4377	1.19	0.2332		CCIcat	2	0.1687	0.1392	-0.1042	0.4416	1.21	0.2257	0.0187198										-1		CCIcat	2	-0.0236	0.121	-0.2607	0.2136	-0.19	0.8456	-1.14251		CCIcat	2	0.1663	0.1382	-0.1046	0.4371	1.2	0.2289	0.00422705		CCIcat
CCIcat	3	0.1586	0.1313	-0.0987	0.4159	1.21	0.227		CCIcat	3	0.1605	0.1313	-0.0968	0.4177	1.22	0.2216	0.0119798										-1		CCIcat	3	-0.0213	0.1134	-0.2436	0.201	-0.19	0.8508	-1.1343		CCIcat	3	0.1594	0.1305	-0.0964	0.4153	1.22	0.2219	0.00504414		CCIcat
Type_Prescription	Electronic	0.4805	0.0821	0.3195	0.6415	5.85	<.0001		Type_Prescription	Electronic	0.4811	0.0822	0.3201	0.6421	5.86	<.0001	0.0012487		Type_Prescription	Electronic	0.4914	0.082	0.3308	0.6521	6	<.0001	0.0226847		Type_Prescription	Electronic	0.4835	0.0819	0.323	0.644	5.9	<.0001	0.0062435		Type_Prescription	Electronic	0.48	0.0823	0.3186	0.6414	5.83	<.0001	-0.00104058
complexity	High-dependency care	0.0249	0.0807	-0.1333	0.183	0.31	0.7577		complexity	High-dependency care	0.0242	0.0808	-0.134	0.1825	0.3	0.7641	-0.0281124		complexity	High-dependency care	0.027	0.081	-0.1318	0.1858	0.33	0.7392	0.0843373		complexity	High-dependency care	0.0201	0.0825	-0.1416	0.1818	0.24	0.8074	-0.192771		complexity	High-dependency care	0.0291	0.0806	-0.129	0.1871	0.36	0.7184	0.168675		complexity
complexity	Intensive Care	0.0084	0.1176	-0.2221	0.239	0.07	0.9429		complexity	Intensive Care	0.0074	0.1176	-0.2231	0.2379	0.06	0.95	-0.119048		complexity	Intensive Care	0.0305	0.1168	-0.1985	0.2595	0.26	0.7942	2.63095	*	complexity	Intensive Care	0.0318	0.1204	-0.2042	0.2677	0.26	0.7919	2.78571	*	complexity	Intensive Care	0.0036	0.1171	-0.226	0.2332	0.03	0.9756	-0.571429	*	complexity
complexity	Intermediate Care	-0.0908	0.0894	-0.266	0.0843	-1.02	0.3095		complexity	Intermediate Care	-0.0924	0.0893	-0.2675	0.0826	-1.03	0.3008	0.0176211		complexity	Intermediate Care	-0.0946	0.0885	-0.2681	0.0789	-1.07	0.2851	0.0418502		complexity	Intermediate Care	-0.0866	0.091	-0.265	0.0918	-0.95	0.3413	-0.0462555		complexity	Intermediate Care	-0.0861	0.0893	-0.2611	0.089	-0.96	0.3352	-0.0517621		complexity
complexity	Minimal care	-0.3302	0.1114	-0.5485	-0.112	-2.97	0.003		complexity	Minimal care	-0.3342	0.1115	-0.5526	-0.1157	-3	0.0027	0.0121139		complexity	Minimal care	-0.3105	0.112	-0.5299	-0.091	-2.77	0.0056	-0.0596608		complexity	Minimal care	-0.2614	0.1154	-0.4876	-0.0352	-2.27	0.0235	-0.208359		complexity	Minimal care	-0.329	0.1113	-0.5471	-0.1109	-2.96	0.0031	-0.00363416		complexity
complexity	No se aplica	-0.3898	0.3476	-1.0711	0.2914	-1.12	0.2621		complexity	No se aplica	-0.4017	0.3464	-1.0807	0.2772	-1.16	0.2462	0.0305285		complexity	No se aplica	-0.3847	0.3477	-1.0662	0.2969	-1.11	0.2686	-0.0130836		complexity	No se aplica	-0.4485	0.3521	-1.1386	0.2417	-1.27	0.2028	0.15059		complexity	No se aplica	-0.3873	0.3501	-1.0734	0.2989	-1.11	0.2686	-0.00641355		complexity
Source	DF	Chi-Square	Pr > ChiSq						Source	DF	Chi-Square	Pr > ChiSq							Source	DF	Chi-Square	Pr > ChiSq							Source	DF	Chi-Square	Pr > ChiSq							Source	DF	Chi-Square	Pr > ChiSq							Source
time	1	0.41	0.5237																time	1	0.51	0.4744							time	1	0.74	0.3898							time	1	0.4	0.5274							time
agecat	3	7.67	0.0533						agecat	3	7.77	0.051							agecat	3	8.14	0.0432																	agecat	3	7.55	0.0562							agecat
Gender	1	0.47	0.4907						Gender	1	0.47	0.4921							Gender	1	0.49	0.4858							Gender	1	0.33	0.5637																	Gender
CCIcat	3	1.86	0.6028						CCIcat	3	1.9	0.5928																	CCIcat	3	1.68	0.6415							CCIcat	3	1.9	0.5937							CCIcat
Type_Prescription	1	34.32	<.0001						Type_Prescription	1	34.36	<.0001							Type_Prescription	1	36.56	<.0001							Type_Prescription	1	34.98	<.0001							Type_Prescription	1	34.17	<.0001
complexity	5	15.21	0.0095						complexity	5	15.81	0.0074							complexity	5	15.44	0.0087							complexity	5	11.47	0.0429							complexity	5	15.25	0.0093							complexity
* changes in the coefficient for 'Intensive care' ignored since baseline esimate is close to zero and any % changes will always appear large.
Remove one variable at a time from model selected above
QIC	-9749.92								QIC	-9882.43									QIC	-9606.38									QIC	-9795.69										QIC	-9768.66
QICu	-9758.87								QICu	-9890.07									QICu	-9615.45									QICu	-9802.96										QICu	-9776.91
Parameter		Estimate	Standard Error	95% Confidence Limits		Z	Pr > |Z|		Parameter		Estimate	Standard Error	95% Confidence Limits		Z	Pr > |Z|			Parameter		Estimate	Standard Error	95% Confidence Limits		Z	Pr > |Z|			Parameter		Estimate	Standard Error	95% Confidence Limits		Z	Pr > |Z|				Parameter		Estimate	Standard Error	95% Confidence Limits		Z	Pr > |Z|
Intercept		-0.7933	0.133	-1.0539	-0.5327	-5.97	<.0001		Intercept		-0.861	0.1201	-1.0964	-0.6256	-7.17	<.0001	0.0853397		Intercept		-0.4175	0.1393	-0.6906	-0.1444	-3	0.0027	-0.473717		Intercept		-0.6975	0.1063	-0.9058	-0.4892	-6.56	<.0001	-0.120761			Intercept		-0.781	0.1297	-1.0353	-0.5268	-6.02	<.0001	-0.0155049
agecat	1	-0.0972	0.094	-0.2815	0.087	-1.03	0.3009		agecat	1	-0.0656	0.0954	-0.2525	0.1213	-0.69	0.4912	-0.325103		agecat	1	-0.1127	0.0978	-0.3043	0.0789	-1.15	0.2492	0.159465		agecat	1	-0.0487	0.0866	-0.2185	0.1211	-0.56	0.5739	-0.498971			agecat	1	-0.0897	0.095	-0.2758	0.0965	-0.94	0.3451	-0.0771605
agecat	2	-0.2448	0.0933	-0.4277	-0.062	-2.62	0.0087		agecat	2	-0.1787	0.09	-0.3551	-0.0024	-1.99	0.047	-0.270016		agecat	2	-0.2445	0.0972	-0.4349	-0.054	-2.52	0.0119	-0.00122549		agecat	2	-0.1914	0.0815	-0.3511	-0.0316	-2.35	0.0189	-0.218137			agecat	2	-0.2421	0.0931	-0.4245	-0.0597	-2.6	0.0093	-0.0110294
agecat	3	-0.2352	0.0954	-0.4223	-0.0481	-2.46	0.0137		agecat	3	-0.145	0.0916	-0.3245	0.0345	-1.58	0.1133	-0.383503		agecat	3	-0.2592	0.0991	-0.4534	-0.0649	-2.62	0.0089	0.102041		agecat	3	-0.1801	0.0763	-0.3297	-0.0305	-2.36	0.0183	-0.234269			agecat	3	-0.2291	0.0957	-0.4167	-0.0416	-2.39	0.0167	-0.0259354
Gender	Female	0.0396	0.0587	-0.0755	0.1547	0.67	0.5		Gender	Female	0.0422	0.059	-0.0735	0.1578	0.71	0.4746	0.0656566		Gender	Female	0.0368	0.0618	-0.0844	0.1579	0.59	0.5521	-0.0707071		Gender	Female	0.0401	0.0587	-0.0749	0.155	0.68	0.4946	0.0126263
CCIcat	1	0.1423	0.1208	-0.0944	0.379	1.18	0.2387		CCIcat	1	0.1243	0.1257	-0.122	0.3706	0.99	0.3226	-0.126493		CCIcat	1	0.1722	0.1363	-0.0951	0.4394	1.26	0.2067	0.210119													CCIcat	1	0.1424	0.1196	-0.092	0.3767	1.19	0.2337	0.000702741
CCIcat	2	0.1687	0.1392	-0.1042	0.4416	1.21	0.2257		CCIcat	2	0.1108	0.1395	-0.1626	0.3841	0.79	0.4272	-0.343213		CCIcat	2	0.268	0.1533	-0.0324	0.5684	1.75	0.0803	0.588619													CCIcat	2	0.1694	0.1386	-0.1022	0.441	1.22	0.2216	0.00414938
CCIcat	3	0.1605	0.1313	-0.0968	0.4177	1.22	0.2216		CCIcat	3	0.0857	0.131	-0.171	0.3424	0.65	0.5129	-0.466044		CCIcat	3	0.2521	0.1446	-0.0313	0.5355	1.74	0.0812	0.570717													CCIcat	3	0.1613	0.1305	-0.0946	0.4171	1.24	0.2166	0.00498442
Type_Prescription	Electronic	0.4811	0.0822	0.3201	0.6421	5.86	<.0001		Type_Prescription	Electronic	0.4977	0.0835	0.3341	0.6613	5.96	<.0001	0.0345043												Type_Prescription	Electronic	0.4924	0.082	0.3317	0.6532	6	<.0001	0.0234878			Type_Prescription	Electronic	0.4806	0.0824	0.3192	0.6421	5.84	<.0001	-0.00103928
complexity	High-dependency care	0.0242	0.0808	-0.134	0.1825	0.3	0.7641												complexity	High-dependency care	0.0059	0.0841	-0.159	0.1707	0.07	0.9444	-0.756198		complexity	High-dependency care	0.0262	0.0811	-0.1327	0.1852	0.32	0.7464	0.0826446			complexity	High-dependency care	0.0284	0.0807	-0.1297	0.1866	0.35	0.7247	0.173554
complexity	Intensive Care	0.0074	0.1176	-0.2231	0.2379	0.06	0.95												complexity	Intensive Care	-0.1198	0.1143	-0.3438	0.1043	-1.05	0.2947	-17.1892	*	complexity	Intensive Care	0.0298	0.1168	-0.1992	0.2588	0.26	0.7986	3.02703	*		complexity	Intensive Care	0.0026	0.1171	-0.227	0.2321	0.02	0.9825	-0.648649	*
complexity	Intermediate Care	-0.0924	0.0893	-0.2675	0.0826	-1.03	0.3008												complexity	Intermediate Care	-0.1577	0.0933	-0.3406	0.0251	-1.69	0.0909	0.70671		complexity	Intermediate Care	-0.0962	0.0885	-0.2697	0.0773	-1.09	0.277	0.0411255			complexity	Intermediate Care	-0.0876	0.0892	-0.2625	0.0872	-0.98	0.326	-0.0519481
complexity	Minimal care	-0.3342	0.1115	-0.5526	-0.1157	-3	0.0027												complexity	Minimal care	-0.3617	0.115	-0.5872	-0.1363	-3.14	0.0017	0.0822861		complexity	Minimal care	-0.3146	0.1121	-0.5344	-0.0948	-2.81	0.005	-0.0586475			complexity	Minimal care	-0.3329	0.1114	-0.5512	-0.1146	-2.99	0.0028	-0.00388989
complexity	No se aplica	-0.4017	0.3464	-1.0807	0.2772	-1.16	0.2462												complexity	No se aplica	-0.6918	0.354	-1.3857	0.0021	-1.95	0.0507	0.722181		complexity	No se aplica	-0.3985	0.3468	-1.0782	0.2812	-1.15	0.2505	-0.00796614			complexity	No se aplica	-0.399	0.3488	-1.0827	0.2847	-1.14	0.2527	-0.00672143
Source	DF	Chi-Square	Pr > ChiSq						Source	DF	Chi-Square	Pr > ChiSq							Source	DF	Chi-Square	Pr > ChiSq							Source	DF	Chi-Square	Pr > ChiSq								Source	DF	Chi-Square	Pr > ChiSq
																			agecat	3	7.69	0.0529							agecat	3	8.2	0.0421								agecat	3	7.65	0.0537
agecat	3	7.77	0.051						agecat	3	4.28	0.2329							Gender	1	0.37	0.5417							Gender	1	0.48	0.4873								CCIcat	3	1.95	0.5839
Gender	1	0.47	0.4921						Gender	1	0.53	0.4666							CCIcat	3	3.71	0.2942							Type_Prescription	1	36.66	<.0001								Type_Prescription	1	34.22	<.0001
CCIcat	3	1.9	0.5928						CCIcat	3	1.24	0.7429							complexity	5	18.67	0.0022							complexity	5	16.01	0.0068								complexity	5	15.83	0.0073
Type_Prescription	1	34.36	<.0001						Type_Prescription	1	37.04	<.0001
complexity	5	15.81	0.0074
Remove one variable at a time from model selected above
QIC	-9768.66								QIC	-9865.4										QIC	-9813.24										QIC	-9634.9										QIC	-9899.95
QICu	-9776.91								QICu	-9871.8										QICu	-9819.8										QICu	-9643.17										QICu	-9906.82
Parameter		Estimate	Standard Error	95% Confidence Limits		Z	Pr > |Z|		Parameter		Estimate	Standard Error	95% Confidence Limits		Z	Pr > |Z|				Parameter		Estimate	Standard Error	95% Confidence Limits		Z	Pr > |Z|				Parameter		Estimate	Standard Error	95% Confidence Limits		Z	Pr > |Z|				Parameter		Estimate	Standard Error	95% Confidence Limits		Z	Pr > |Z|
Intercept		-0.781	0.1297	-1.0353	-0.5268	-6.02	<.0001		Intercept		-0.7893	0.1306	-1.0452	-0.5334	-6.04	<.0001	0.0106274			Intercept		-0.6849	0.1043	-0.8893	-0.4805	-6.57	<.0001	-0.123047			Intercept		-0.4063	0.1339	-0.6687	-0.1439	-3.03	0.0024	-0.47977			Intercept		-0.8446	0.1157	-1.0714	-0.6178	-7.3	<.0001
agecat	1	-0.0897	0.095	-0.2758	0.0965	-0.94	0.3451													agecat	1	-0.0408	0.0877	-0.2127	0.131	-0.47	0.6416	-0.545151			agecat	1	-0.1057	0.0984	-0.2985	0.0871	-1.07	0.2825	0.178372			agecat	1	-0.056	0.0968	-0.2458	0.1337	-0.58	0.5627
agecat	2	-0.2421	0.0931	-0.4245	-0.0597	-2.6	0.0093													agecat	2	-0.1883	0.0808	-0.3466	-0.03	-2.33	0.0197	-0.222222			agecat	2	-0.242	0.097	-0.4321	-0.052	-2.5	0.0126	-0.000413052			agecat	2	-0.1745	0.09	-0.3509	0.002	-1.94	0.0526
agecat	3	-0.2291	0.0957	-0.4167	-0.0416	-2.39	0.0167													agecat	3	-0.1735	0.0765	-0.3235	-0.0235	-2.27	0.0234	-0.242689			agecat	3	-0.2537	0.0991	-0.4478	-0.0595	-2.56	0.0105	0.107377			agecat	3	-0.1375	0.0925	-0.3188	0.0437	-1.49	0.137
CCIcat	1	0.1424	0.1196	-0.092	0.3767	1.19	0.2337		CCIcat	1	0.0725	0.1182	-0.1593	0.3042	0.61	0.5399	-0.490871														CCIcat	1	0.1722	0.1352	-0.0928	0.4371	1.27	0.2028	0.20927			CCIcat	1	0.1224	0.124	-0.1207	0.3655	0.99	0.3236
CCIcat	2	0.1694	0.1386	-0.1022	0.441	1.22	0.2216		CCIcat	2	-0.0169	0.1207	-0.2535	0.2196	-0.14	0.8883	-1.09976														CCIcat	2	0.2684	0.1526	-0.0308	0.5675	1.76	0.0787	0.584416			CCIcat	2	0.1098	0.1387	-0.162	0.3816	0.79	0.4285
CCIcat	3	0.1613	0.1305	-0.0946	0.4171	1.24	0.2166		CCIcat	3	-0.0158	0.1134	-0.238	0.2064	-0.14	0.889	-1.09795														CCIcat	3	0.2527	0.1437	-0.029	0.5344	1.76	0.0788	0.566646			CCIcat	3	0.0851	0.13	-0.1697	0.3398	0.65	0.5129
Type_Prescription	Electronic	0.4806	0.0824	0.3192	0.6421	5.84	<.0001		Type_Prescription	Electronic	0.4836	0.0821	0.3227	0.6446	5.89	<.0001	0.0062422			Type_Prescription	Electronic	0.492	0.0823	0.3307	0.6534	5.98	<.0001	0.0237203														Type_Prescription	Electronic	0.4974	0.0835	0.3337	0.6611	5.96	<.0001
complexity	High-dependency care	0.0284	0.0807	-0.1297	0.1866	0.35	0.7247		complexity	High-dependency care	0.0226	0.0826	-0.1392	0.1845	0.27	0.7839	-0.204225			complexity	High-dependency care	0.0305	0.081	-0.1283	0.1894	0.38	0.7062	0.0739437			complexity	High-dependency care	0.0098	0.0839	-0.1546	0.1742	0.12	0.9068	-0.65493
complexity	Intensive Care	0.0026	0.1171	-0.227	0.2321	0.02	0.9825		complexity	Intensive Care	0.0257	0.1195	-0.2085	0.26	0.22	0.8294	8.88462	*		complexity	Intensive Care	0.0249	0.1163	-0.203	0.2529	0.21	0.8303	8.57692	*		complexity	Intensive Care	-0.1238	0.1143	-0.3477	0.1002	-1.08	0.2788	-48.6154	*
complexity	Intermediate Care	-0.0876	0.0892	-0.2625	0.0872	-0.98	0.326		complexity	Intermediate Care	-0.0844	0.0911	-0.2631	0.0942	-0.93	0.3541	-0.0365297			complexity	Intermediate Care	-0.0913	0.0884	-0.2646	0.0821	-1.03	0.3021	0.0422374			complexity	Intermediate Care	-0.1532	0.0931	-0.3357	0.0293	-1.65	0.0999	0.748858
complexity	Minimal care	-0.3329	0.1114	-0.5512	-0.1146	-2.99	0.0028		complexity	Minimal care	-0.266	0.1156	-0.4925	-0.0395	-2.3	0.0213	-0.200961			complexity	Minimal care	-0.3131	0.1123	-0.5333	-0.0929	-2.79	0.0053	-0.0594773			complexity	Minimal care	-0.3606	0.1149	-0.5859	-0.1353	-3.14	0.0017	0.0832082
complexity	No se aplica	-0.399	0.3488	-1.0827	0.2847	-1.14	0.2527		complexity	No se aplica	-0.4622	0.3531	-1.1542	0.2298	-1.31	0.1905	0.158396			complexity	No se aplica	-0.3957	0.3493	-1.0804	0.2889	-1.13	0.2573	-0.00827068			complexity	No se aplica	-0.6882	0.3542	-1.3824	0.006	-1.94	0.052	0.724812
Source	DF	Chi-Square	Pr > ChiSq						Source	DF	Chi-Square	Pr > ChiSq								Source	DF	Chi-Square	Pr > ChiSq								Source	DF	Chi-Square	Pr > ChiSq								Source	DF	Chi-Square	Pr > ChiSq
agecat	3	7.65	0.0537						CCIcat	3	1.59	0.6615								agecat	3	7.99	0.0463								agecat	3	7.56	0.056								agecat	3	4.14	0.2467
CCIcat	3	1.95	0.5839						Type_Prescription	1	34.87	<.0001								Type_Prescription	1	36.46	<.0001								CCIcat	3	3.75	0.2901								CCIcat	3	1.23	0.7466
Type_Prescription	1	34.22	<.0001						complexity	5	12.04	0.0342								complexity	5	15.97	0.0069								complexity	5	18.79	0.0021								Type_Prescription	1	36.9	<.0001
complexity	5	15.83	0.0073
FINAL MODEL													Check by adding in TIME										Check by adding in GENDER
Parameter		Estimate	Standard Error	95% Confidence Limits		Z	Pr > |Z|
Intercept		-1.1139	0.141	-1.3902	-0.8377	-7.9	<.0001		0.328276	0.249025	0.432705		Intercept		-1.1214	0.1435	-1.4027	-0.8401	-7.81	<.0001	0.0067331		Intercept		-1.1275	0.1435	-1.4088	-0.8462	-7.86	<.0001	-0.0122094
													time	1	0.0231	0.0374	-0.0501	0.0963	0.62	0.5358	#DIV/0!										#DIV/0!
agecat	1	-0.0897	0.095	-0.2758	0.0965	-0.94	0.3451		0.914205	0.758965	1.10131		agecat	1	-0.089	0.0949	-0.275	0.097	-0.94	0.3483	-0.00780379		agecat	1	-0.0972	0.094	-0.2815	0.087	-1.03	0.3009	-0.083612
agecat	2	-0.2421	0.0931	-0.4245	-0.0597	-2.6	0.0093		0.784978	0.654097	0.942047		agecat	2	-0.2401	0.0928	-0.4221	-0.0582	-2.59	0.0097	-0.00826105		agecat	2	-0.2448	0.0933	-0.4277	-0.062	-2.62	0.0087	-0.0111524
agecat	3	-0.2291	0.0957	-0.4167	-0.0416	-2.39	0.0167		0.795249	0.659219	0.959253		agecat	3	-0.2276	0.0956	-0.415	-0.0403	-2.38	0.0172	-0.00654736		agecat	3	-0.2352	0.0954	-0.4223	-0.0481	-2.46	0.0137	-0.0266259
																					#DIV/0!		Gender	Female	0.0396	0.0587	-0.0755	0.1547	0.67	0.5	#DIV/0!
CCIcat	1	0.1424	0.1196	-0.092	0.3767	1.19	0.2337		1.15304	0.912105	1.45747		CCIcat	1	0.1412	0.1195	-0.0931	0.3755	1.18	0.2375	-0.00842697		CCIcat	1	0.1423	0.1208	-0.0944	0.379	1.18	0.2387	0.000702247
CCIcat	2	0.1694	0.1386	-0.1022	0.441	1.22	0.2216		1.18459	0.902849	1.55426		CCIcat	2	0.1663	0.1382	-0.1046	0.4371	1.2	0.2289	-0.0182999		CCIcat	2	0.1687	0.1392	-0.1042	0.4416	1.21	0.2257	0.00413223
CCIcat	3	0.1613	0.1305	-0.0946	0.4171	1.24	0.2166		1.17504	0.909737	1.51755		CCIcat	3	0.1594	0.1305	-0.0964	0.4153	1.22	0.2219	-0.0117793		CCIcat	3	0.1605	0.1313	-0.0968	0.4177	1.22	0.2216	0.0049597
Type_Prescription	Electronic	0.4806	0.0824	0.3192	0.6421	5.84	<.0001		1.61704	1.37603	1.90047		Type_Prescription	Electronic	0.48	0.0823	0.3186	0.6414	5.83	<.0001	-0.00124844		Type_Prescription	Electronic	0.4811	0.0822	0.3201	0.6421	5.86	<.0001	-0.00104037
complexity	High-dependency care	0.3613	0.1011	0.1632	0.5594	3.58	0.0003		1.43519	1.17727	1.74962		complexity	High-dependency care	0.3581	0.1011	0.1599	0.5563	3.54	0.0004	-0.00885691		complexity	High-dependency care	0.3584	0.1014	0.1596	0.5572	3.53	0.0004	0.00802657
complexity	Intensive Care	0.3355	0.1294	0.0819	0.589	2.59	0.0095		1.39864	1.08535	1.80219		complexity	Intensive Care	0.3326	0.1295	0.0788	0.5864	2.57	0.0102	-0.00864382		complexity	Intensive Care	0.3415	0.1296	0.0875	0.5956	2.63	0.0084	-0.0178838
complexity	Intermediate Care	0.2453	0.1062	0.0371	0.4534	2.31	0.0209		1.278	1.0378	1.57365		complexity	Intermediate Care	0.243	0.106	0.0352	0.4507	2.29	0.0219	-0.00937627		complexity	Intermediate Care	0.2418	0.1065	0.033	0.4505	2.27	0.0232	0.0142682
complexity	No se aplica	-0.0661	0.3541	-0.7601	0.6278	-0.19	0.8518		0.936037	0.46762	1.87348		complexity	No se aplica	-0.0582	0.3551	-0.7542	0.6378	-0.16	0.8697	-0.119516		complexity	No se aplica	-0.0676	0.3517	-0.757	0.6218	-0.19	0.8476	-0.0226929
complexity	Semi-intensive care	0.3329	0.1114	0.1146	0.5512	2.99	0.0028		1.39501	1.12142	1.73533		complexity	Semi-intensive care	0.329	0.1113	0.1109	0.5471	2.96	0.0031	-0.0117152		complexity	Semi-intensive care	0.3342	0.1115	0.1157	0.5526	3	0.0027	-0.00390508
													-4.05598
													2.20667
[truncated: 17 more columns]

## Sheet: Aim 1 diagnostics
Pearson residuals									Deviance residuals
Criterion	DF	Value	Value/DF
Deviance	634	695.989	1.0978	0.955968
Scaled Deviance	634	695.989	1.0978
Pearson Chi-Square	634	624.017	0.9843	0.396239
Scaled Pearson X2	634	624.017	0.9843
	10	4.86518	1	0.0999999

## Sheet: Aim 1 Results Table
Parameter		Estimate	Standard Error	95% Confidence Limits		Z	Pr > |Z|
Intercept		-1.1139	0.141	-1.3902	-0.8377	-7.9	<.0001				N patients	Rate ratio	LL	UL
										less than 55		1
agecat	1	-0.0897	0.095	-0.2758	0.0965	-0.94	0.3451			55 to <65		0.914205	0.758965	1.10131
agecat	2	-0.2421	0.0931	-0.4245	-0.0597	-2.6	0.0093			65 tp <75		0.784978	0.654097	0.942047
agecat	3	-0.2291	0.0957	-0.4167	-0.0416	-2.39	0.0167			75 or more		0.795249	0.659219	0.959253
										0		1
CCIcat	1	0.1424	0.1196	-0.092	0.3767	1.19	0.2337			1-2		1.15304	0.912105	1.45747
CCIcat	2	0.1694	0.1386	-0.1022	0.441	1.22	0.2216			3-4		1.18459	0.902849	1.55426
CCIcat	3	0.1613	0.1305	-0.0946	0.4171	1.24	0.2166			5+		1.17504	0.909737	1.51755
										Paper		1
Type_Prescription	Electronic	0.4806	0.0824	0.3192	0.6421	5.84	<.0001			Electronic		1.61704	1.37603	1.90047
										Minimal care		1
complexity	Intermediate Care	0.2453	0.1062	0.0371	0.4534	2.31	0.0209			Intermediate Care		1.278	1.0378	1.57365
complexity	Semi-intensive care	0.3329	0.1114	0.1146	0.5512	2.99	0.0028			Semi-intensive care		1.39501	1.12142	1.73533
complexity	Intensive Care	0.3355	0.1294	0.0819	0.589	2.59	0.0095			Intensive Care		1.39864	1.08535	1.80219
complexity	High-dependency care	0.3613	0.1011	0.1632	0.5594	3.58	0.0003			High-dependency care		1.43519	1.17727	1.74962
complexity	No se aplica	-0.0661	0.3541	-0.7601	0.6278	-0.19	0.8518

## Sheet: Aim 2
CRUDE - GEE
Parameter	Estimate	Standard Error	95% Confidence Limits		Z	Pr > |Z|						rate of pDDI per
Intercept	-0.3923	0.0349	-0.4607	-0.3238	-11.24	<.0001		0.675501	0.630842	0.723395		0.675501
time	0.0843	0.0377	0.0104	0.1581	2.24	0.0253		1.08796	1.01045	1.17128		0.734915
CRUDE - RANDOM INTERCEPTS
Parameter	Estimate	Standard Error	tValue	Pr<|t|	lower	upper
Intercept	-0.469	0.03534	-13.27	<.0001	-0.5383	-0.3998		1.59839	1.71309	1.49153
time	-0.06947	0.03101	-2.24	0.0251	-0.1302	-0.0087		1.07194	1.13906	1.00874
Note: reference category in the random intercepts model was 'discharge', hence sign needs to be reversed
ADJUSTED - GEE
Parameter	Estimate	Standard Error	95% Confidence Limits		Z	Pr > |Z|
time	0.0234	0.0374	-0.0499	0.0967	0.62	0.5321		1.02368	0.951325	1.10153
ADJUSTED - RANDOM INTERCEPTS
Parameter	Estimate	Standard Error	tValue	Pr<|t|	lower	upper
Intercept	-0.9035	0.1181	-7.65	<.0001	-1.135	-0.672
time	-0.0464	0.03175	-1.46	0.1439	-0.1086	0.01583		1.04749	1.11472	0.984295
Note: reference category in the random intercepts model was 'discharge', hence sign needs to be reversed
